# Supplementary material for: A causal relationship between educational attainment and risk of infectious diseases: A Mendelian randomisation study
Source: J Glob Health. 2024 Apr 26;14:04089. doi: 10.7189/jogh.14.04089 (PMC11046428; doi:10.7189/jogh.14.04089)
Supplement: Online Supplementary Document [file jogh-14-04089-s001.zip › jogh-14-04089-ST1-11.xlsx]

## Sheet: Table S1
Table S1. Deleted SNPs with incompatible alleles and palindromic sequences with intermediate allele frequencies
Exposure	Outcomes	SNPs with incompatible alleles	SNPs being palindromic with intermediate allele frequencies	SNPs
Years of schooling	Sepsis	rs510706	rs12134151, rs1455350, rs2414072, rs2478208, rs2545798, rs320693, rs401687, rs6867851, rs7920624	302
	Pneumonia	rs510706	rs12134151, rs1455350, rs2414072, rs2478208, rs2545798, rs320693, rs401687, rs6867851, rs7920624	302
	UTI		rs12134151, rs13130765, rs1455350, rs2414072, rs2478208, rs2545798, rs320693, rs401687, rs60483752, rs6867851, rs7920624	297
	SSTIs	rs62157915	rs12134151, rs13130765, rs1455350, rs2414072, rs2478208, rs2545798, rs320693, rs401687, rs60483752, rs6867851, rs7920624	305
Qualifications: college or university degree	Sepsis	rs478742	rs10934957, rs12438542, rs1873626, rs34518736	177
	Pneumonia	rs478742	rs10934957, rs12438542, rs1873626, rs34518736	177
	UTI		rs10934957, rs12438542, rs12764568, rs1873626, rs34518736	174
	SSTIs	rs478742	rs10934957, rs12438542, rs1873626, rs2052284, rs34518736	180

## Sheet: Table S2
Table S2. Genetic predictor of years of schooling and their association with sepsis
SNP	chr	pos	effect_allele	other_allele	Years of schooling						Sepsis
					beta	eaf	se	pval	R2	F	beta	eaf	se	pval
rs9995567	4	163698499	A	G	0.00998	0.3827	0.00178	1.93001e-08	2.25634e-05	17.2917	-1.43824	0.3827	1.4295	0.314362
rs9964724	18	35159124	T	C	0.01978	0.6599	0.00183	2.66011e-27	8.86272e-05	67.9249	-0.159469	0.6599	0.742523	0.829949
rs9938678	16	61503635	T	A	0.01355	0.2432	0.00205	4.12003e-11	4.15924e-05	31.8754	-1.06401	0.2432	1.19884	0.37479
rs9936270	16	12215741	T	C	-0.0136	0.3078	0.00198	6.42984e-12	4.18999e-05	32.111	1.28583	0.3078	1.17243	0.272761
rs9933256	16	1246748	G	A	-0.01134	0.4082	0.00172	4.56983e-11	2.91318e-05	22.3256	0.0321617	0.4082	1.21676	0.978913
rs9914918	17	46962021	A	G	0.01155	0.2823	0.00189	8.9e-10	3.02207e-05	23.1601	-2.67743	0.2823	1.30228	0.0397864
rs9882532	3	16865845	C	T	-0.01208	0.3639	0.00177	8.16959e-12	3.30577e-05	25.3344	0.728653	0.3639	1.18421	0.53835
rs9704097	11	24980643	A	C	-0.0103	0.4728	0.00171	1.61002e-09	2.40335e-05	18.4184	-0.857865	0.4728	1.32735	0.518086
rs969512	4	147872742	T	A	0.01249	0.2959	0.00179	3.22033e-12	3.53397e-05	27.0833	-0.0530012	0.2959	1.16156	0.963606
rs9679654	2	61836773	C	T	0.01042	0.4847	0.00172	1.29e-09	2.45968e-05	18.85	1.9094	0.4847	1.32702	0.150192
rs9616906	22	51104680	A	G	0.01497	0.4235	0.00172	2.92012e-18	5.07662e-05	38.9063	0.878417	0.4235	0.920134	0.339749
rs9556958	13	99100046	T	C	-0.0108	0.5289	0.0017	2.38002e-10	2.64234e-05	20.2499	-2.43982	0.5289	1.27291	0.0552718
rs9529119	13	31783977	G	C	-0.01295	0.8027	0.00204	2.13e-10	3.79906e-05	29.1149	-2.04517	0.8027	1.27581	0.108925
rs9503598	6	3446263	A	G	0.01079	0.4388	0.00171	3.11997e-10	2.63745e-05	20.2125	0.327048	0.4388	1.28501	0.799102
rs9436866	1	69427576	C	A	0.01882	0.09524	0.00289	7.45075e-11	8.02338e-05	61.4916	-2.70075	0.09524	1.23896	0.0292686
rs9386787	6	109600293	G	A	0.00958	0.5136	0.0017	1.81999e-08	2.0791e-05	15.9334	-2.38311	0.5136	1.4287	0.0953092
rs9386319	6	96566419	G	A	0.00991	0.4269	0.00174	1.26999e-08	2.2248e-05	17.05	-1.27225	0.4269	1.41484	0.368538
rs9384679	6	108864419	T	C	-0.00959	0.4082	0.00176	4.88e-08	2.08344e-05	15.9666	2.9655	0.4082	1.47332	0.0441353
rs9372625	6	98344031	A	G	0.02383	0.4133	0.00176	6.75927e-42	0.000128631	98.5881	-0.70065	0.4133	0.592413	0.236926
rs9349956	6	14718260	C	A	0.01881	0.2398	0.00225	6.28058e-17	8.01486e-05	61.4262	1.23822	0.2398	0.936879	0.186286
rs9342482	6	66223843	T	G	0.01264	0.2908	0.00197	1.36e-10	3.61936e-05	27.7377	-0.267348	0.2908	1.25133	0.830819
rs9320493	6	114742697	G	A	-0.01394	0.8639	0.0024	6.12999e-09	4.4021e-05	33.7366	-1.19728	0.8639	1.3729	0.383163
rs9289300	3	127144988	C	T	0.01512	0.1837	0.00234	1.09999e-10	5.17886e-05	39.6899	1.01454	0.1837	1.24149	0.413817
rs894067	11	76454408	A	G	0.01041	0.3929	0.00175	2.74e-09	2.45496e-05	18.8139	-1.06005	0.3929	1.35036	0.432445
rs892612	5	136533365	C	A	0.01464	0.8418	0.00237	6.62995e-10	4.85528e-05	37.2099	0.929269	0.8418	1.29016	0.471355
rs837080	8	130925116	C	T	0.01092	0.4932	0.0017	1.43001e-10	2.70139e-05	20.7024	0.461731	0.4932	1.25439	0.712804
rs818415	16	65448079	G	T	0.01235	0.182	0.00219	1.72001e-08	3.45519e-05	26.4795	0.708628	0.182	1.41341	0.616117
rs8020034	14	26981100	A	G	0.01782	0.2058	0.00223	1.17004e-15	7.19345e-05	55.1305	-1.00439	0.2058	0.997205	0.313837
rs80171383	11	46084677	A	G	0.0145	0.1241	0.00241	1.83e-09	4.76287e-05	36.5016	1.93099	0.1241	1.34325	0.150562
rs8008382	14	104054425	C	T	0.01208	0.6871	0.00185	6.12068e-11	3.30577e-05	25.3344	-2.70894	0.6871	1.23757	0.0286022
rs7993663	13	55761771	C	T	0.0118	0.3571	0.00178	3.25012e-11	3.1543e-05	24.1735	-0.730891	0.3571	1.20827	0.545241
rs7977614	12	110115286	G	A	0.01325	0.3078	0.00198	2.08978e-11	3.97711e-05	30.4795	0.221367	0.3078	1.13195	0.844953
rs79523955	1	28799065	G	A	-0.01802	0.09524	0.00283	1.86999e-10	7.35582e-05	56.3749	-2.84594	0.09524	1.2841	0.0266718
rs795230	11	30774525	T	C	0.00952	0.4184	0.00172	2.97002e-08	2.05314e-05	15.7344	1.66722	0.4184	1.45326	0.251287
rs7928622	11	11670871	T	A	0.01011	0.3078	0.00181	2.52e-08	2.3155e-05	17.7451	-1.59166	0.3078	1.45284	0.273274
rs79269403	3	108036819	A	G	0.01447	0.2228	0.00204	1.17004e-12	4.74318e-05	36.3508	1.59905	0.2228	1.12786	0.15626
rs79265434	7	24621381	G	A	0.02331	0.1173	0.00262	6.07995e-19	0.000123079	94.3324	2.02395	0.1173	0.91571	0.0270876
rs7924036	10	65191645	T	G	0.01501	0.5391	0.0017	1.07004e-18	5.10379e-05	39.1145	0.50949	0.5391	0.910873	0.575928
rs790647	10	106776484	A	C	-0.01482	0.2347	0.00202	2.1702e-13	4.9754e-05	38.1305	0.777112	0.2347	1.09482	0.477825
rs78721320	5	3304854	A	G	0.01307	0.2041	0.00219	2.27997e-09	3.86979e-05	29.657	0.623358	0.2041	1.33085	0.639505
rs7863447	9	14155418	A	G	0.01678	0.8333	0.00233	5.91017e-13	6.37837e-05	48.8833	-1.94851	0.8333	1.12681	0.083769
rs7833201	8	87561978	C	G	-0.01532	0.1344	0.00262	5.04998e-09	5.31677e-05	40.7468	1.55106	0.1344	1.35431	0.252095
rs7808399	7	8075222	G	A	0.0107	0.5476	0.00171	3.77998e-10	2.59364e-05	19.8767	2.33678	0.5476	1.2886	0.0697663
rs7803932	7	70203673	A	G	0.0143	0.1565	0.00226	2.44e-10	4.63239e-05	35.5016	1.14127	0.1565	1.2807	0.372858
rs7796203	7	117505487	A	G	-0.01074	0.5255	0.00171	3.59998e-10	2.61307e-05	20.0256	0.953492	0.5255	1.27863	0.455841
rs77835879	12	26522623	G	A	-0.01601	0.09014	0.00288	2.67997e-08	5.80645e-05	44.4999	1.24421	0.09014	1.42297	0.381915
rs77719387	3	49917021	A	T	-0.04597	0.01701	0.00726	2.45997e-10	0.000478514	366.881	-2.04272	0.01701	1.20103	0.0889799
rs77702622	8	143367857	A	G	-0.02447	0.07653	0.00351	2.9902e-12	0.000135632	103.955	-1.7941	0.07653	1.13277	0.113235
rs77128898	11	61313525	T	C	-0.02769	0.02211	0.00482	9.47e-09	0.00017367	133.114	1.96197	0.02211	1.36506	0.150638
rs77025239	3	180734185	A	G	-0.01422	0.1088	0.00234	1.32999e-09	4.58071e-05	35.1055	-1.42805	0.1088	1.33832	0.28595
rs76878669	11	66092567	G	C	-0.01399	0.2534	0.00205	8.66962e-12	4.43373e-05	33.9791	-0.343006	0.2534	1.16057	0.767574
rs76608582	19	4474725	A	C	0.02798	0.04082	0.00445	3.11e-10	0.000177326	135.916	-2.23556	0.04082	1.20686	0.0639708
rs7650602	3	141147414	C	T	0.00939	0.4286	0.00171	4.10998e-08	1.99745e-05	15.3076	0.593195	0.4286	1.47197	0.686953
rs76076331	2	10977585	T	C	0.01873	0.131	0.00248	4.40048e-14	7.94684e-05	60.9049	-0.193367	0.131	1.11618	0.862463
rs7603132	2	4951548	A	G	0.01317	0.1548	0.00215	9.17001e-10	3.92923e-05	30.1126	0.520718	0.1548	1.30982	0.690962
rs7594904	2	101184651	C	T	0.00969	0.4184	0.00173	2.04998e-08	2.12712e-05	16.3014	-0.434811	0.4184	1.43499	0.761886
rs74998289	17	43913558	G	T	-0.01821	0.2398	0.00213	1.31009e-17	7.51174e-05	57.57	-0.295372	0.2398	0.897424	0.742055
rs7481514	11	131291963	G	A	0.01072	0.665	0.00178	1.55998e-09	2.60334e-05	19.9511	-1.18757	0.665	1.33521	0.373775
rs74701752	1	20875676	T	G	0.01591	0.09524	0.00285	2.38002e-08	5.73414e-05	43.9457	1.10596	0.09524	1.44796	0.444982
rs74643044	5	102535528	C	T	0.02323	0.02721	0.00386	1.79999e-09	0.000122236	93.686	0.638795	0.02721	1.32419	0.629519
rs743316	21	35252696	C	T	-0.01185	0.182	0.00208	1.2e-08	3.18109e-05	24.3788	1.78436	0.182	1.41916	0.20863
rs73874335	3	157933483	T	C	-0.0199	0.05952	0.00361	3.40001e-08	8.97058e-05	68.7516	0.0849156	0.05952	1.50486	0.955001
rs736282	14	94287860	C	T	-0.01082	0.5153	0.0017	2.07e-10	2.65214e-05	20.325	-0.71261	0.5153	1.26731	0.573911
rs73344830	10	103816828	G	A	-0.0172	0.602	0.00172	1.94984e-23	6.70164e-05	51.361	-0.346335	0.602	0.806773	0.667717
rs7332724	13	91629272	T	C	-0.01149	0.2619	0.00189	1.26e-09	2.99075e-05	22.9201	0.333877	0.2619	1.33591	0.802645
rs73301698	12	15539771	A	G	-0.01291	0.2262	0.00208	5.81005e-10	3.77563e-05	28.9354	-2.61284	0.2262	1.30842	0.0458311
rs7321274	13	69146186	G	A	-0.01275	0.1956	0.00211	1.59001e-09	3.68263e-05	28.2226	1.55037	0.1956	1.33507	0.245533
rs730384	14	74889870	A	G	0.01016	0.4558	0.00171	3.01002e-09	2.33846e-05	17.9211	0.950153	0.4558	1.3627	0.485641
rs72840994	10	87124801	G	T	0.01247	0.182	0.00216	7.76998e-09	3.52266e-05	26.9966	-0.412164	0.182	1.38685	0.766318
rs72828517	6	19036035	C	T	0.01836	0.1412	0.00224	2.83009e-16	7.63599e-05	58.5223	-0.267615	0.1412	0.971688	0.782999
rs72807818	2	51819019	A	G	0.01915	0.1241	0.00252	2.78997e-14	8.3072e-05	63.6669	0.394779	0.1241	1.04821	0.706454
rs7278859	21	20026532	T	A	0.01013	0.3078	0.00185	4.15002e-08	2.32467e-05	17.8154	-0.86928	0.3078	1.4707	0.554477
rs7257460	19	30746753	C	T	-0.01145	0.2704	0.00189	1.25e-09	2.96996e-05	22.7608	1.06611	0.2704	1.31976	0.419202
rs7233920	18	37416318	A	G	-0.01315	0.216	0.00202	7.13017e-11	3.91731e-05	30.0212	-0.262846	0.216	1.24784	0.833167
rs71646142	1	212369228	T	C	0.01286	0.1735	0.00217	3.11e-09	3.74644e-05	28.7117	-1.83762	0.1735	1.35782	0.175941
rs710629	12	67697856	A	G	0.01053	0.6565	0.00177	2.95999e-09	2.51188e-05	19.2501	0.853771	0.6565	1.36672	0.532178
rs7031698	9	82441486	C	T	0.01248	0.7755	0.00206	1.26e-09	3.52831e-05	27.0399	0.589591	0.7755	1.31467	0.653814
rs7029718	9	23358495	A	G	0.02439	0.4354	0.00174	1.85012e-44	0.000134747	103.276	-0.496203	0.4354	0.568995	0.383171
rs702606	5	53167117	C	T	-0.01427	0.1701	0.0025	1.12001e-08	4.61297e-05	35.3528	-0.144741	0.1701	1.40252	0.917804
rs7016302	8	4833041	G	C	0.01243	0.1769	0.00228	4.98001e-08	3.5001e-05	26.8237	-0.605348	0.1769	1.46574	0.679607
rs7012546	8	105067737	T	C	0.01009	0.4201	0.00172	4.93003e-09	2.30635e-05	17.675	-0.151736	0.4201	1.37545	0.912158
rs6959891	7	54714000	G	A	-0.01136	0.2959	0.00189	1.74e-09	2.92346e-05	22.4044	1.46176	0.2959	1.34137	0.275824
rs6938002	6	37526024	A	G	-0.01008	0.3963	0.00173	5.41003e-09	2.30178e-05	17.64	0.3791	0.3963	1.37927	0.783426
rs6805241	3	116532683	C	T	-0.01413	0.1973	0.00203	3.0903e-12	4.52291e-05	34.6626	-0.72121	0.1973	1.1501	0.530603
rs6803651	3	64431730	T	G	0.01131	0.415	0.00172	4.36014e-11	2.89778e-05	22.2076	-0.403435	0.415	1.22423	0.741745
rs67890737	2	228984644	A	C	-0.01141	0.3265	0.00179	2.01002e-10	2.94925e-05	22.602	-3.13372	0.3265	1.26184	0.0130117
rs67885444	8	28678973	T	C	0.01406	0.1718	0.00232	1.47999e-09	4.47821e-05	34.32	1.187	0.1718	1.31701	0.367436
rs6731967	2	237145606	C	G	-0.01186	0.2092	0.00199	2.35999e-09	3.18646e-05	24.42	-1.17735	0.2092	1.36369	0.387942
rs6731373	2	68503044	A	G	-0.01256	0.3367	0.00181	3.46976e-12	3.57369e-05	27.3877	0.607186	0.3367	1.13432	0.592451
rs66568921	3	85672018	G	T	0.01565	0.3639	0.00182	7.49031e-18	5.54827e-05	42.5212	0.465816	0.3639	0.919323	0.612369
rs663234	1	57735595	G	C	-0.01005	0.6122	0.00174	7.38992e-09	2.2881e-05	17.5351	-2.36032	0.6122	1.39847	0.0914517
rs6557171	6	152234593	C	T	0.01567	0.7245	0.00181	4.14954e-18	5.56246e-05	42.6299	0.340549	0.7245	0.921691	0.711768
rs6513959	20	43620856	G	A	-0.01177	0.2789	0.00185	1.88001e-10	3.13829e-05	24.0508	-2.6703	0.2789	1.27486	0.0362082
rs6493265	15	47513253	T	C	-0.01385	0.3895	0.00174	1.69981e-15	4.34544e-05	33.3024	0.31244	0.3895	1.00897	0.756819
rs62444881	7	2052318	T	C	0.01815	0.1905	0.00217	5.79029e-17	7.46232e-05	57.1913	0.607256	0.1905	0.97881	0.534993
rs62439690	7	21417556	A	G	-0.01087	0.267	0.00194	2.18002e-08	2.67671e-05	20.5133	0.840872	0.267	1.4458	0.560837
rs622169	1	244437407	T	C	0.00999	0.4677	0.00178	1.88999e-08	2.26086e-05	17.3264	0.634718	0.4677	1.43462	0.65818
rs62184480	2	212654200	T	C	-0.01528	0.2449	0.00191	1.27997e-15	5.28904e-05	40.5343	-0.417618	0.2449	0.995432	0.674825
rs62183776	2	172858117	T	C	-0.01308	0.1905	0.00217	1.64999e-09	3.87572e-05	29.7024	-0.241414	0.1905	1.32221	0.855124
rs62157915	2	98897183	C	T	0.02091	0.05952	0.00348	1.96002e-09	9.90417e-05	75.9075	-0.495438	0.05952	1.28297	0.699376
rs62097985	18	50810675	T	C	-0.01288	0.4116	0.00172	6.06038e-14	3.7581e-05	28.801	-2.07113	0.4116	1.08019	0.0551916
rs61747885	4	140640703	T	G	0.01383	0.1412	0.00235	4.13e-09	4.3329e-05	33.2063	1.06688	0.1412	1.36581	0.434727
rs613872	18	53210302	T	G	-0.0175	0.8282	0.00227	1.20005e-14	6.93744e-05	53.1683	-2.21057	0.8282	1.02881	0.0316614
rs6123924	20	58219764	G	A	-0.01528	0.1599	0.00235	7.54918e-11	5.28904e-05	40.5343	0.855033	0.1599	1.24166	0.491061
rs6122735	20	47523732	T	C	0.0105	0.4133	0.00174	1.49001e-09	2.49759e-05	19.1406	0.113826	0.4133	1.32967	0.931781
rs59480703	8	9653130	C	G	-0.01237	0.1633	0.00215	8.31994e-09	3.46639e-05	26.5654	-2.84703	0.1633	1.39326	0.0410093
rs59123361	1	110766454	A	G	-0.02094	0.1054	0.00291	5.86949e-13	9.93261e-05	76.1254	0.109029	0.1054	1.07163	0.918963
rs575113	1	110046373	A	G	0.01285	0.2772	0.00186	5.30029e-12	3.74062e-05	28.667	0.495465	0.2772	1.1783	0.674126
rs56391344	15	78006899	A	G	0.01571	0.2381	0.00197	1.33999e-15	5.59089e-05	42.8478	-0.49791	0.2381	1.00057	0.618746
rs55771711	10	133802737	C	G	0.01555	0.2279	0.00199	5.41003e-15	5.4776e-05	41.9795	0.38925	0.2279	1.00689	0.699064
rs55736314	3	71586293	G	C	0.01431	0.4167	0.00174	1.63005e-16	4.63887e-05	35.5513	-1.6241	0.4167	0.97624	0.096188
rs535307	7	105345398	G	A	-0.01004	0.6769	0.00184	4.72999e-08	2.28355e-05	17.5002	0.930896	0.6769	1.48003	0.529368
rs510706	11	90191286	C	G	0.01071	0.6156	0.0018	2.72998e-09	2.59849e-05	19.9139	-0.265263	0.6156	1.31558	0.840205
rs4984541	15	96911139	G	A	0.01233	0.2415	0.00207	2.77e-09	3.44401e-05	26.3938	-2.90803	0.2415	1.32398	0.0280614
rs4972400	2	174171884	A	G	0.01156	0.352	0.00181	1.7e-10	3.0273e-05	23.2002	1.2027	0.352	1.24159	0.332707
rs4964046	12	27305310	G	A	0.01053	0.335	0.00178	3.36001e-09	2.51188e-05	19.2501	0.615644	0.335	1.3615	0.651139
rs4945424	11	80305937	A	C	-0.00992	0.415	0.00171	6.94001e-09	2.22929e-05	17.0844	1.42851	0.415	1.40134	0.308019
rs4904523	14	89723630	A	G	-0.00936	0.4592	0.0017	3.70997e-08	1.98471e-05	15.21	-2.0372	0.4592	1.46126	0.163276
rs4888746	16	78172252	G	A	-0.00952	0.3776	0.00174	4.15002e-08	2.05314e-05	15.7344	0.341444	0.3776	1.4905	0.818807
rs4870482	6	157079675	G	C	-0.01083	0.2585	0.0019	1.26999e-08	2.65704e-05	20.3626	0.7585	0.2585	1.42121	0.593549
rs4846724	1	221967817	A	G	0.01018	0.4915	0.0017	2.26001e-09	2.34768e-05	17.9917	-1.23946	0.4915	1.35001	0.35856
rs4839155	1	112161489	G	T	-0.01251	0.25	0.002	3.94003e-10	3.5453e-05	27.1701	-1.02796	0.25	1.28854	0.425002
rs4810227	20	59841800	A	G	0.01272	0.6344	0.00175	3.57026e-13	3.66532e-05	28.0899	-0.819442	0.6344	1.11325	0.461683
rs4787457	16	28555400	G	A	-0.01741	0.3146	0.00176	3.72992e-23	6.86627e-05	52.6228	-1.0675	0.3146	0.810603	0.187867
rs4778058	15	93456069	C	T	0.01017	0.5221	0.0017	2.39999e-09	2.34307e-05	17.9564	-0.520083	0.5221	1.36665	0.703534
rs4766424	12	1954096	G	C	-0.0141	0.91156	0.00258	4.42996e-08	4.50372e-05	34.5155	1.2337	0.91156	1.45004	0.394876
rs4757957	11	12881398	C	G	0.0141	0.6514	0.00184	1.81009e-14	4.50372e-05	34.5155	0.357975	0.6514	1.04188	0.731158
rs4743923	9	96251061	C	T	0.00985	0.3673	0.00176	2.42003e-08	2.19794e-05	16.8441	-1.19584	0.3673	1.4511	0.409887
rs4726070	7	151328218	A	G	0.01251	0.6207	0.00174	5.94977e-13	3.5453e-05	27.1701	-1.08298	0.6207	1.11554	0.331641
rs4700393	5	60098267	G	A	0.02086	0.5289	0.0017	1.51008e-34	9.85687e-05	75.5449	-0.492943	0.5289	0.656424	0.452681
rs4667025	2	186150287	A	G	0.00957	0.3878	0.00174	3.84999e-08	2.07476e-05	15.9001	0.546588	0.3878	1.46163	0.708436
rs4497562	13	62612604	G	A	-0.01204	0.2823	0.00192	3.73001e-10	3.28391e-05	25.1669	1.7156	0.2823	1.29968	0.186828
rs4442732	14	61025617	G	A	-0.01063	0.5969	0.00176	1.49001e-09	2.55982e-05	19.6175	1.24655	0.5969	1.32805	0.347922
rs4392737	6	145110726	G	A	-0.0097	0.3827	0.00173	2.24001e-08	2.13151e-05	16.335	-1.11948	0.3827	1.44023	0.436983
rs4384309	10	133110596	A	G	0.0109	0.4796	0.00172	2.52e-10	2.6915e-05	20.6267	-1.84773	0.4796	1.2665	0.144586
rs4382592	9	134870755	G	T	0.01636	0.699	0.00185	1.00995e-18	6.06308e-05	46.4668	-0.953955	0.699	0.912359	0.29575
rs4369924	20	41954383	A	G	0.01362	0.1684	0.00234	5.81996e-09	4.20232e-05	32.2055	-1.17486	0.1684	1.37299	0.392166
rs4352658	6	88279872	T	C	-0.0212	0.09014	0.00308	5.55009e-12	0.000101808	78.0276	-0.122981	0.09014	1.18208	0.91714
rs4328757	3	36938180	T	C	0.01067	0.6514	0.00174	9.3901e-10	2.57912e-05	19.7654	-0.211554	0.6514	1.31525	0.872214
rs4073894	7	104466964	A	G	0.01524	0.1769	0.00211	5.40008e-13	5.26139e-05	40.3224	0.191259	0.1769	1.11983	0.864387
rs406413	5	113898581	T	A	-0.01695	0.2109	0.00209	4.83949e-16	6.50825e-05	49.8788	-0.825009	0.2109	0.98646	0.402968
rs3897821	1	243420388	G	A	-0.01502	0.3503	0.0018	8.25087e-17	5.11059e-05	39.1666	-0.819454	0.3503	0.963762	0.395177
rs3890802	5	152081927	A	G	-0.01133	0.2687	0.00191	2.74e-09	2.90804e-05	22.2862	-0.298351	0.2687	1.3471	0.824721
rs3809634	16	53538157	G	A	0.01058	0.335	0.00185	1.09001e-08	2.53579e-05	19.4334	-0.705722	0.335	1.40513	0.615494
rs3800546	6	170067022	G	C	-0.01183	0.2704	0.00194	9.72994e-10	3.17036e-05	24.2966	-0.370223	0.2704	1.32749	0.780329
rs3788556	22	39972162	C	T	-0.01138	0.5408	0.00171	2.77971e-11	2.93376e-05	22.4833	-1.3789	0.5408	1.21984	0.25831
rs3747631	1	204587569	C	G	0.02207	0.2279	0.00208	2.9703e-26	0.000110334	84.5631	-0.00695822	0.2279	0.760231	0.992697
rs363096	4	3180021	C	T	0.01363	0.5748	0.00172	2.03986e-15	4.20849e-05	32.2528	-2.09124	0.5748	1.01575	0.0395125
rs36119825	7	48820536	A	G	0.01063	0.4694	0.00171	4.82003e-10	2.55982e-05	19.6175	-0.117682	0.4694	1.29114	0.927377
rs36083520	4	23715876	C	T	0.01629	0.1667	0.00223	2.60016e-13	6.01131e-05	46.07	0.299972	0.1667	1.10187	0.785439
rs35532491	22	34329603	T	A	0.02007	0.1071	0.00286	2.41991e-12	9.12448e-05	69.9312	-0.768416	0.1071	1.12185	0.493374
rs35475880	3	168853348	T	G	-0.01511	0.1837	0.00208	3.80014e-13	5.17201e-05	39.6374	-2.099	0.1837	1.11988	0.0608881
rs35417702	7	71739916	T	C	-0.01445	0.5765	0.0017	1.93019e-17	4.73008e-05	36.2503	1.50015	0.5765	0.946657	0.113038
rs35316276	16	67850700	T	C	0.01173	0.2942	0.00194	1.51999e-09	3.11699e-05	23.8876	0.302365	0.2942	1.30306	0.816505
rs35309068	12	14535908	G	T	0.01321	0.466	0.00171	1.15001e-14	3.95314e-05	30.2958	-0.0546282	0.466	1.04278	0.95822
rs35039375	1	171516863	G	A	-0.01983	0.09354	0.00293	1.22011e-11	8.90758e-05	68.2687	-1.2576	0.09354	1.20543	0.296818
rs34853711	7	2214187	C	G	-0.01596	0.2466	0.00206	9.88098e-15	5.77024e-05	44.2224	0.106497	0.2466	1.0274	0.917441
rs34485537	16	83608924	T	C	0.01075	0.3895	0.00173	5.66996e-10	2.61793e-05	20.0629	-1.75609	0.3895	1.30255	0.177595
rs34394051	1	6853091	G	A	0.01392	0.1599	0.0024	6.19998e-09	4.38948e-05	33.6399	-0.527068	0.1599	1.2964	0.68433
rs34316	5	88015545	C	A	-0.02016	0.5799	0.00177	3.34965e-30	9.20649e-05	70.5598	0.138851	0.5799	0.690159	0.840552
rs337637	4	38604470	A	G	0.01123	0.3367	0.00177	2.10999e-10	2.85693e-05	21.8945	2.12371	0.3367	1.25828	0.0914518
rs31940	5	11476812	A	G	0.01548	0.1344	0.00246	3.23996e-10	5.4284e-05	41.6024	-0.306093	0.1344	1.27124	0.809723
rs3026996	1	159167290	C	A	-0.01537	0.284	0.00199	1.05003e-14	5.35153e-05	41.0132	-1.6001	0.284	1.03844	0.123349
rs301800	1	8490603	C	T	-0.01516	0.8197	0.00224	1.33015e-11	5.2063e-05	39.9002	0.596294	0.8197	1.18489	0.614789
rs3013014	10	12396699	A	G	-0.01024	0.6105	0.00172	2.91998e-09	2.37543e-05	18.2044	1.25202	0.6105	1.34854	0.353188
rs2998315	14	85032707	G	A	0.01269	0.5782	0.00171	1.11995e-13	3.64805e-05	27.9576	-0.0492762	0.5782	1.08035	0.96362
rs2971970	7	133643778	G	T	0.01654	0.7721	0.00207	1.24997e-15	6.19723e-05	47.4949	-0.588677	0.7721	1.0005	0.556276
rs2923431	8	42394425	C	G	0.0114	0.6446	0.00176	9.84011e-11	2.94408e-05	22.5624	0.29145	0.6446	1.2436	0.814705
rs2905426	19	19478022	T	G	0.01037	0.6446	0.00181	9.25998e-09	2.43613e-05	18.6696	1.43905	0.6446	1.37743	0.296145
rs2901616	1	72122959	A	G	0.00941	0.517	0.00171	3.76999e-08	2.00597e-05	15.3729	0.00324976	0.517	1.45351	0.998216
rs2885198	3	143636421	G	A	-0.01025	0.5017	0.0017	1.81001e-09	2.38007e-05	18.24	-2.29693	0.5017	1.34702	0.0881598
rs28513670	15	65982677	G	A	0.01477	0.1531	0.00225	5.06058e-11	4.94189e-05	37.8737	0.950474	0.1531	1.22998	0.439667
rs28373063	4	183724843	C	G	0.01389	0.2075	0.00229	1.22999e-09	4.37058e-05	33.4951	2.21339	0.2075	1.28407	0.0847559
rs2820314	1	201872209	C	A	-0.011	0.3163	0.0018	9.34007e-10	2.74111e-05	21.0069	-2.38724	0.3163	1.31322	0.0690867
rs2819336	1	44015809	C	T	-0.01828	0.6616	0.00177	5.46009e-25	7.5696e-05	58.0135	-0.281386	0.6616	0.778293	0.717694
rs2787101	14	30105121	T	C	0.00968	0.6173	0.00174	2.5e-08	2.12273e-05	16.2677	-4.12899	0.6173	1.45215	0.004464
rs277828	13	109693885	A	C	-0.01091	0.2568	0.00196	2.71e-08	2.69644e-05	20.6645	0.806227	0.2568	1.43535	0.574325
rs2725370	8	30852826	C	T	0.01536	0.7109	0.00187	1.97015e-16	5.34457e-05	40.9599	-0.339602	0.7109	0.970241	0.726325
rs2570497	2	104441546	T	C	-0.01233	0.6735	0.00177	3.0297e-12	3.44401e-05	26.3938	-0.737125	0.6735	1.15784	0.524362
rs2554835	18	74141190	A	G	0.00974	0.398	0.00175	2.68999e-08	2.14913e-05	16.47	-2.87103	0.398	1.43771	0.0458313
rs2447535	8	118946183	G	A	0.01181	0.7245	0.00185	1.69001e-10	3.15965e-05	24.2145	0.325315	0.7245	1.27257	0.798232
rs2441111	5	57601225	A	G	0.01087	0.5323	0.0017	1.78e-10	2.67671e-05	20.5133	-0.248212	0.5323	1.26516	0.844462
rs242093	14	69481343	A	G	-0.01031	0.5476	0.00172	2.07e-09	2.40802e-05	18.4541	-1.94764	0.5476	1.35029	0.149193
rs2347526	4	159853577	C	T	0.01395	0.6378	0.00179	6.84069e-15	4.40841e-05	33.7851	-0.826487	0.6378	1.03059	0.422581
rs2302761	17	7358520	T	C	0.01354	0.1905	0.00209	1e-10	4.1531e-05	31.8283	1.05763	0.1905	1.23223	0.390724
rs2287838	19	9959014	A	G	-0.01152	0.534	0.00171	1.53003e-11	3.00639e-05	23.0399	1.42275	0.534	1.19486	0.233761
rs2283076	7	126478190	G	A	-0.01143	0.2143	0.00204	2.07e-08	2.9596e-05	22.6813	-2.43384	0.2143	1.42725	0.0881455
rs2256965	6	31555130	G	A	-0.01128	0.5425	0.00176	1.59001e-10	2.88243e-05	22.0899	-3.5131	0.5425	1.23106	0.00432116
rs225291	17	33927126	G	A	-0.01205	0.8027	0.00214	1.84001e-08	3.28937e-05	25.2087	-1.45219	0.8027	1.5139	0.337439
rs2182505	6	51653864	C	T	-0.01086	0.7364	0.00192	1.63999e-08	2.67178e-05	20.4756	2.12827	0.7364	1.41996	0.13392
rs2179152	6	26325888	C	T	0.01455	0.6429	0.00176	1.21004e-16	4.79577e-05	36.7538	-1.04336	0.6429	0.970454	0.282318
rs2067854	14	72425819	A	G	0.01477	0.182	0.00209	1.38007e-12	4.94189e-05	37.8737	-0.688842	0.182	1.13904	0.54534
rs1964927	21	42653237	G	A	-0.01423	0.6378	0.00177	9.8992e-16	4.58715e-05	35.1549	-1.33489	0.6378	1.00576	0.184425
rs1949226	4	21919895	A	T	-0.00965	0.5901	0.00174	2.84001e-08	2.10959e-05	16.1671	1.63193	0.5901	1.4463	0.259174
rs1947114	2	166180772	G	A	0.01071	0.2551	0.00192	2.63998e-08	2.59849e-05	19.9139	-0.25136	0.2551	1.45904	0.863219
rs1925576	10	68689083	G	A	0.00997	0.4422	0.00171	4.94003e-09	2.25182e-05	17.2571	0.565752	0.4422	1.39772	0.685649
rs192436652	19	54960747	T	C	-0.03497	0.02211	0.00545	1.34999e-10	0.000276965	212.309	-0.953111	0.02211	1.2008	0.427352
rs1882273	2	194028079	C	G	-0.01231	0.3469	0.00181	1.08993e-11	3.43285e-05	26.3083	-1.08669	0.3469	1.16893	0.352552
rs1866823	8	57436577	A	G	0.01009	0.551	0.00171	3.80996e-09	2.30635e-05	17.675	-1.84364	0.551	1.37455	0.179834
rs1827540	5	63001049	G	A	-0.0106	0.466	0.0017	4.49997e-10	2.54539e-05	19.5069	-0.948	0.466	1.29311	0.463489
rs176218	14	29600506	T	G	0.01883	0.2007	0.00215	1.85012e-18	8.03191e-05	61.5569	0.457889	0.2007	0.926543	0.621171
rs17598675	4	176647637	C	T	0.01199	0.5187	0.0017	1.74985e-12	3.2567e-05	24.9583	-0.450467	0.5187	1.14927	0.695089
rs17565975	11	111586950	A	G	-0.01142	0.5306	0.00171	2.55976e-11	2.95442e-05	22.6417	0.531715	0.5306	1.21342	0.661244
rs17563464	5	26913774	A	C	-0.01477	0.2041	0.00212	2.89001e-12	4.94189e-05	37.8737	-0.390664	0.2041	1.12759	0.728998
rs17551064	7	49869771	G	A	-0.01493	0.1599	0.0023	8.61986e-11	5.04953e-05	38.6987	-1.33299	0.1599	1.24007	0.282408
rs175325	20	22317310	A	T	-0.01179	0.5816	0.00174	1.10994e-11	3.14896e-05	24.1326	-0.663088	0.5816	1.18926	0.577143
rs17489649	5	109156184	G	A	-0.0139	0.3265	0.00181	1.57e-14	4.37687e-05	33.5433	2.178	0.3265	1.04321	0.0368168
rs17425572	9	88006338	G	A	-0.01224	0.5425	0.0017	6.8897e-13	3.39392e-05	26.0099	0.173534	0.5425	1.12194	0.877078
rs17126938	10	111761351	C	T	0.01536	0.1207	0.0025	8.13992e-10	5.34457e-05	40.9599	-0.348126	0.1207	1.29727	0.788428
rs17110109	12	54668908	C	T	0.01023	0.3776	0.00175	4.70999e-09	2.3708e-05	18.1689	0.207387	0.3776	1.37123	0.879785
rs17048855	3	8258174	A	G	0.01184	0.3248	0.00179	3.26964e-11	3.17572e-05	24.3377	-0.622403	0.3248	1.21395	0.608156
rs16995054	20	14811733	T	C	-0.0139	0.2007	0.00208	2.52e-11	4.37687e-05	33.5433	0.928381	0.2007	1.21506	0.444829
rs1689510	12	56396768	C	G	0.01761	0.3435	0.0018	1.39991e-22	7.02492e-05	53.8388	-2.56807	0.3435	0.820545	0.00174974
rs16854920	1	204966170	C	T	0.01007	0.3554	0.00181	2.50998e-08	2.29722e-05	17.605	-0.512043	0.3554	1.42852	0.720012
rs16846463	2	142316255	G	A	-0.02256	0.1173	0.00283	1.38007e-15	0.000115287	88.3598	-1.02769	0.1173	1.00732	0.307624
rs1671770	12	120946568	C	A	-0.01342	0.8061	0.00223	1.90999e-09	4.07982e-05	31.2667	0.510922	0.8061	1.34999	0.705085
rs1620977	1	72729142	G	A	-0.02046	0.6905	0.00195	1.13999e-25	9.48251e-05	72.6754	0.369681	0.6905	0.753636	0.623759
rs1618725	18	21126952	T	C	0.01477	0.5204	0.00174	2.22024e-17	4.94189e-05	37.8737	-1.07762	0.5204	0.927143	0.245111
rs1595973	4	65798787	T	C	-0.01002	0.5595	0.00173	6.55994e-09	2.27446e-05	17.4306	0.407298	0.5595	1.38685	0.768997
rs1592757	5	103889998	C	G	-0.01045	0.3759	0.0018	5.88993e-09	2.47386e-05	18.9587	-1.31269	0.3759	1.36364	0.335729
rs1584469	5	120101694	T	C	-0.01303	0.3112	0.00185	2.09991e-12	3.84614e-05	29.4758	0.421501	0.3112	1.15124	0.714269
rs1569092	1	74858724	A	G	0.01807	0.182	0.00234	1.16011e-14	7.39669e-05	56.6882	-1.14537	0.182	1.04485	0.272989
rs1566085	8	142624527	T	G	0.01645	0.5697	0.00171	6.90081e-22	6.12997e-05	46.9795	-0.597106	0.5697	0.841058	0.477737
rs1558727	12	97680631	T	C	-0.01069	0.4847	0.0017	3.09001e-10	2.58879e-05	19.8395	0.235658	0.4847	1.28125	0.85407
rs152603	5	106774922	G	A	0.01019	0.3861	0.00177	9.47e-09	2.35229e-05	18.0271	-1.67525	0.3861	1.39241	0.228927
rs1450782	4	112514407	G	T	-0.00945	0.602	0.00173	4.93003e-08	2.02306e-05	15.5039	-1.38995	0.602	1.46021	0.341158
rs1427298	2	145214421	T	C	0.0102	0.4116	0.00172	3.27997e-09	2.35691e-05	18.0625	1.99553	0.4116	1.36849	0.144786
rs1391438	4	106151843	C	T	-0.0167	0.6854	0.00183	5.79029e-20	6.3177e-05	48.4183	1.20877	0.6854	0.883994	0.1715
rs1381247	17	2302387	C	T	-0.01013	0.2908	0.00182	2.45997e-08	2.32467e-05	17.8154	0.0223509	0.2908	1.42974	0.987527
rs1363862	5	59670035	A	G	-0.01171	0.2602	0.00192	1.02e-09	3.10637e-05	23.8062	0.468904	0.2602	1.31126	0.720643
rs13422673	2	155474355	T	C	-0.01201	0.4847	0.0017	1.7398e-12	3.26757e-05	25.0416	-0.429823	0.4847	1.14208	0.706657
rs1334297	13	58335375	A	G	0.02449	0.784	0.00192	3.05985e-37	0.000135854	104.125	-0.296828	0.784	0.633683	0.639487
rs13145650	4	122963344	T	C	-0.01918	0.90816	0.00306	3.79997e-10	8.33325e-05	63.8666	-1.20715	0.90816	1.27405	0.343388
rs13141210	4	67891641	T	C	0.01361	0.5085	0.00172	2.25996e-15	4.19615e-05	32.1583	-1.79337	0.5085	1.01112	0.0761223
rs13090388	3	49391082	T	C	0.02852	0.3095	0.00184	4.29042e-54	0.000184235	141.213	-0.205811	0.3095	0.520165	0.692352
rs13029509	2	215374209	A	G	-0.01049	0.4677	0.0017	7.17001e-10	2.49283e-05	19.1041	-0.14494	0.4677	1.3045	0.911531
rs13010566	2	125873208	C	A	0.0106	0.5612	0.0017	4.58997e-10	2.54539e-05	19.5069	0.00759833	0.5612	1.29098	0.995304
rs12955211	18	25572105	A	T	0.01097	0.3554	0.00182	1.59001e-09	2.72618e-05	20.8925	1.06313	0.3554	1.3344	0.425622
rs12940014	17	17603317	C	T	0.00936	0.5204	0.0017	3.73001e-08	1.98471e-05	15.21	-0.756553	0.5204	1.46003	0.604336
rs1291818	10	11132190	C	T	-0.01085	0.5153	0.0017	1.78e-10	2.66687e-05	20.4379	0.0474301	0.5153	1.28308	0.970512
rs12804787	11	133811072	G	A	-0.01814	0.06803	0.00327	2.95999e-08	7.4541e-05	57.1283	1.40859	0.06803	1.38814	0.310231
rs12682775	9	135490491	C	T	0.01187	0.2143	0.00204	5.99004e-09	3.19184e-05	24.4612	0.019518	0.2143	1.39637	0.988848
rs12643771	4	140753103	T	C	0.01518	0.3112	0.00184	1.6099e-16	5.22004e-05	40.0055	0.945619	0.3112	0.977246	0.333226
rs12602286	17	19236954	T	G	0.01701	0.8861	0.00255	2.36974e-11	6.55441e-05	50.2325	-0.49261	0.8861	1.21059	0.68407
rs12574281	11	131205421	C	A	0.01077	0.3997	0.00176	8.84993e-10	2.62768e-05	20.1376	0.73487	0.3997	1.31008	0.574843
rs12519073	5	136776762	T	C	-0.01221	0.2381	0.00202	1.6e-09	3.3773e-05	25.8826	1.34442	0.2381	1.34355	0.316995
rs12503522	4	94543233	T	C	-0.01125	0.2483	0.00188	2.24001e-09	2.86712e-05	21.9726	-2.182	0.2483	1.34905	0.105784
rs12468040	2	44854981	G	T	-0.01432	0.6037	0.00175	2.4598e-16	4.64536e-05	35.601	0.214437	0.6037	0.981557	0.827066
rs12375949	9	124617900	C	T	0.01447	0.5697	0.00172	3.30979e-17	4.74318e-05	36.3508	-0.0404825	0.5697	0.950194	0.966017
rs12332731	5	93033082	A	T	0.01374	0.2024	0.00218	3.11997e-10	4.27669e-05	32.7755	-0.523111	0.2024	1.24774	0.675037
rs12028010	1	41764471	C	T	-0.01696	0.2228	0.00202	4.51024e-17	6.51593e-05	49.9376	0.875295	0.2228	0.959304	0.361544
rs11871429	17	42920929	G	A	-0.01425	0.2041	0.00202	1.91999e-12	4.60005e-05	35.2538	-0.421267	0.2041	1.14515	0.71297
rs11772580	7	100101648	T	G	-0.01199	0.2534	0.00201	2.56998e-09	3.2567e-05	24.9583	-2.46664	0.2534	1.34596	0.0668591
rs11752914	6	155910988	C	T	-0.01208	0.1973	0.00216	2.13e-08	3.30577e-05	25.3344	-0.288632	0.1973	1.42865	0.839892
rs117468730	16	10205467	A	G	-0.03521	0.0119	0.00597	3.79001e-09	0.000280778	215.233	0.338478	0.0119	1.3842	0.80682
rs11732657	4	172427073	A	G	-0.01274	0.7007	0.00197	9.53894e-11	3.67685e-05	28.1783	-0.643249	0.7007	1.22923	0.60077
rs11694904	2	180925445	T	C	0.01215	0.3384	0.00185	4.77969e-11	3.34419e-05	25.6288	0.165193	0.3384	1.21803	0.89212
rs11681861	2	29633087	G	T	-0.01435	0.1565	0.00259	2.87998e-08	4.66484e-05	35.7503	-0.812669	0.1565	1.41992	0.567094
rs11678980	2	162101261	A	G	-0.01744	0.4456	0.00172	4.29042e-24	6.88995e-05	52.8043	0.32767	0.4456	0.812626	0.686784
rs11663602	18	77578191	A	C	-0.01213	0.2568	0.0019	1.63999e-10	3.33319e-05	25.5445	-1.57659	0.2568	1.26312	0.211971
rs11657342	17	79355294	A	G	0.01404	0.3554	0.00191	1.93999e-13	4.46548e-05	34.2224	-1.48949	0.3554	1.0092	0.139967
rs11635092	15	27234553	A	G	-0.01231	0.3639	0.00177	3.88956e-12	3.43285e-05	26.3083	-0.570829	0.3639	1.16189	0.623219
rs11627087	14	57300708	G	A	-0.01788	0.08503	0.00325	3.70997e-08	7.24197e-05	55.5024	-0.996079	0.08503	1.48343	0.501922
rs11620355	13	92044587	A	G	0.01756	0.1156	0.003	4.77002e-09	6.98509e-05	53.5335	-1.46108	0.1156	1.38946	0.293007
rs11601122	11	72362718	G	A	-0.01947	0.1497	0.0023	2.23975e-17	8.58713e-05	65.8125	-1.46913	0.1497	0.957047	0.124767
rs115454970	4	67091953	T	G	-0.01185	0.3044	0.00199	2.76001e-09	3.18109e-05	24.3788	0.153204	0.3044	1.34321	0.909191
rs115000530	3	69930625	T	A	0.02892	0.06122	0.00381	3.29989e-14	0.000189438	145.202	-0.54242	0.06122	1.04199	0.602671
rs1143770	11	122017598	T	C	0.01136	0.5918	0.00172	4.31023e-11	2.92346e-05	22.4044	-2.51109	0.5918	1.21982	0.0395356
rs113615161	7	114519339	T	C	-0.01472	0.1395	0.0025	3.97e-09	4.90849e-05	37.6177	-0.924484	0.1395	1.36624	0.498619
rs113520408	7	128402782	A	G	0.01304	0.2857	0.00192	1.02e-11	3.85205e-05	29.521	0.865391	0.2857	1.1674	0.458513
rs113182709	8	143297485	A	G	0.03225	0.02381	0.00567	1.29e-08	0.000235565	180.566	1.60274	0.02381	1.34913	0.234843
rs112806496	2	80421805	G	C	0.0187	0.08503	0.00305	8.27999e-10	7.9214e-05	60.7099	-1.04384	0.08503	1.27983	0.414724
rs112687095	4	1777045	A	G	0.01325	0.165	0.00238	2.42003e-08	3.97711e-05	30.4795	-2.5298	0.165	1.38781	0.0683226
rs111821073	9	99084793	T	C	0.01385	0.1633	0.00237	4.84998e-09	4.34544e-05	33.3024	0.522446	0.1633	1.34898	0.698542
rs11123818	2	100867308	A	G	0.02081	0.3946	0.00175	1.71989e-32	9.80968e-05	75.1832	-0.788799	0.3946	0.676949	0.243927
rs11081529	18	75902735	C	T	-0.01311	0.2568	0.00186	1.82012e-12	3.89351e-05	29.8388	0.240475	0.2568	1.14884	0.834199
rs1106090	2	58068741	A	G	0.01173	0.6259	0.00175	2.08978e-11	3.11699e-05	23.8876	0.807984	0.6259	1.2117	0.504887
rs1105307	9	72046040	A	G	-0.01173	0.2449	0.00195	1.67001e-09	3.11699e-05	23.8876	-0.888789	0.2449	1.33222	0.504676
rs11023749	11	15889272	A	G	0.01132	0.6701	0.0018	2.95999e-10	2.90291e-05	22.2469	2.24011	0.6701	1.27943	0.0799674
rs10994777	10	63233988	A	G	0.0146	0.1395	0.00232	3.36001e-10	4.82879e-05	37.0068	-0.353045	0.1395	1.27201	0.781359
rs10963297	9	1791832	G	C	0.01904	0.2517	0.00198	7.36038e-22	8.21205e-05	62.9376	0.595609	0.2517	0.840903	0.478761
rs10940921	5	30808645	G	T	-0.01089	0.5697	0.00177	7.00003e-10	2.68656e-05	20.5889	1.02923	0.5697	1.2766	0.420113
rs10887801	10	90079714	T	G	0.01087	0.4371	0.00171	2.27002e-10	2.67671e-05	20.5133	2.06755	0.4371	1.2724	0.104179
rs10875121	1	98417446	C	G	0.01834	0.8571	0.00226	5.52968e-16	7.61936e-05	58.3949	-2.25332	0.8571	1.00898	0.0255318
rs10862376	12	82257633	A	T	0.01616	0.1361	0.00239	1.39991e-11	5.91576e-05	45.3377	-1.0461	0.1361	1.205	0.385324
rs10856785	2	16650175	T	C	-0.01132	0.7296	0.00192	3.83001e-09	2.90291e-05	22.2469	-1.13305	0.7296	1.3537	0.402593
rs10798418	1	175839834	T	C	-0.00957	0.466	0.00173	3.29003e-08	2.07476e-05	15.9001	2.33321	0.466	1.45735	0.109377
rs10797055	1	159906849	G	A	0.00986	0.5102	0.00172	1.03999e-08	2.20241e-05	16.8784	-2.27005	0.5102	1.3885	0.102071
rs10773002	12	123746961	T	A	-0.02191	0.7211	0.00197	8.67961e-29	0.00010874	83.3415	0.205601	0.7211	0.72298	0.776119
rs10772644	12	13417617	C	G	0.01614	0.8929	0.00267	1.5e-09	5.90112e-05	45.2255	-2.1376	0.8929	1.3744	0.119876
rs10765775	11	95656362	A	G	0.01488	0.3963	0.00176	2.61999e-17	5.01577e-05	38.4399	-0.790269	0.3963	0.945363	0.403187
rs10760023	9	121958917	G	C	0.01095	0.3316	0.00183	2.12002e-09	2.71625e-05	20.8164	-0.861266	0.3316	1.34865	0.523074
rs1051474	9	111881856	C	T	0.01301	0.2738	0.00188	4.85959e-12	3.83434e-05	29.3854	-0.179527	0.2738	1.15706	0.876697
rs10460095	18	22624708	A	G	-0.01066	0.5867	0.00171	4.87001e-10	2.57428e-05	19.7284	1.14543	0.5867	1.31169	0.382527
rs10456918	6	119233480	C	A	0.01485	0.182	0.00224	3.67029e-11	4.99556e-05	38.2851	-1.39271	0.182	1.19556	0.244058
rs10240905	7	32263069	C	T	0.01167	0.6684	0.00177	3.78966e-11	3.08519e-05	23.6438	-1.70773	0.6684	1.22115	0.161974
rs10215082	7	92657985	G	A	0.01303	0.5612	0.00172	3.32966e-14	3.84614e-05	29.4758	2.10078	0.5612	1.05236	0.0459065
rs10205801	2	233597196	A	G	-0.01053	0.5068	0.00171	7.17001e-10	2.51188e-05	19.2501	0.0509673	0.5068	1.30506	0.968848
rs10191758	2	144263280	G	A	0.01631	0.381	0.00175	9.60064e-21	6.02608e-05	46.1832	-0.402083	0.381	0.860901	0.640465
rs10189857	2	60713235	G	A	-0.01725	0.4184	0.00171	6.70039e-24	6.74066e-05	51.66	-0.549298	0.4184	0.800939	0.492828
rs1008078	1	91189731	T	C	-0.01738	0.4099	0.00173	1.20005e-23	6.84263e-05	52.4416	0.105858	0.4099	0.805823	0.895485
rs10073890	5	124288028	G	A	-0.01262	0.7364	0.00196	1.10999e-10	3.60791e-05	27.65	1.12914	0.7364	1.23333	0.359919

## Sheet: Table S3
Table S3. Genetic predictor of years of schooling and their association with pneumonia
SNP	chr	pos	effect_allele	other_allele	Years of schooling						Pneumonia
					beta	eaf	se	pval	R2	F	beta	eaf	se	pval
rs9995567	4	163698499	A	G	0.00998	0.3827	0.00178	1.93001e-08	2.25634e-05	17.2917	-1.13038	0.3827	1.03606	0.275257
rs9964724	18	35159124	T	C	0.01978	0.6599	0.00183	2.66011e-27	8.86272e-05	67.9249	-0.907821	0.6599	0.538074	0.091571
rs9938678	16	61503635	T	A	0.01355	0.2432	0.00205	4.12003e-11	4.15924e-05	31.8754	-1.66772	0.2432	0.86921	0.0550273
rs9936270	16	12215741	T	C	-0.0136	0.3078	0.00198	6.42984e-12	4.18999e-05	32.111	0.15238	0.3078	0.850176	0.857754
rs9933256	16	1246748	G	A	-0.01134	0.4082	0.00172	4.56983e-11	2.91318e-05	22.3256	0.675189	0.4082	0.881689	0.443801
rs9914918	17	46962021	A	G	0.01155	0.2823	0.00189	8.9e-10	3.02207e-05	23.1601	-1.46562	0.2823	0.943455	0.120313
rs9882532	3	16865845	C	T	-0.01208	0.3639	0.00177	8.16959e-12	3.30577e-05	25.3344	-2.52841	0.3639	0.8587	0.00323517
rs9704097	11	24980643	A	C	-0.0103	0.4728	0.00171	1.61002e-09	2.40335e-05	18.4184	-2.36328	0.4728	0.961675	0.0139922
rs969512	4	147872742	T	A	0.01249	0.2959	0.00179	3.22033e-12	3.53397e-05	27.0833	-0.984131	0.2959	0.841185	0.242027
rs9679654	2	61836773	C	T	0.01042	0.4847	0.00172	1.29e-09	2.45968e-05	18.85	2.30317	0.4847	0.962198	0.0166815
rs9616906	22	51104680	A	G	0.01497	0.4235	0.00172	2.92012e-18	5.07662e-05	38.9063	0.220062	0.4235	0.666544	0.741284
rs9556958	13	99100046	T	C	-0.0108	0.5289	0.0017	2.38002e-10	2.64234e-05	20.2499	-0.436008	0.5289	0.922674	0.636535
rs9529119	13	31783977	G	C	-0.01295	0.8027	0.00204	2.13e-10	3.79906e-05	29.1149	-0.369329	0.8027	0.923838	0.689321
rs9503598	6	3446263	A	G	0.01079	0.4388	0.00171	3.11997e-10	2.63745e-05	20.2125	1.7169	0.4388	0.932419	0.0655725
rs9436866	1	69427576	C	A	0.01882	0.09524	0.00289	7.45075e-11	8.02338e-05	61.4916	-1.4795	0.09524	0.897359	0.0992035
rs9386787	6	109600293	G	A	0.00958	0.5136	0.0017	1.81999e-08	2.0791e-05	15.9334	0.65807	0.5136	1.03518	0.524969
rs9386319	6	96566419	G	A	0.00991	0.4269	0.00174	1.26999e-08	2.2248e-05	17.05	-0.221756	0.4269	1.02584	0.828856
rs9384679	6	108864419	T	C	-0.00959	0.4082	0.00176	4.88e-08	2.08344e-05	15.9666	0.874141	0.4082	1.06787	0.413025
rs9372625	6	98344031	A	G	0.02383	0.4133	0.00176	6.75927e-42	0.000128631	98.5881	-0.830352	0.4133	0.429198	0.0530322
rs9349956	6	14718260	C	A	0.01881	0.2398	0.00225	6.28058e-17	8.01486e-05	61.4262	-1.55615	0.2398	0.679293	0.0219732
rs9342482	6	66223843	T	G	0.01264	0.2908	0.00197	1.36e-10	3.61936e-05	27.7377	-0.531831	0.2908	0.907278	0.557753
rs9320493	6	114742697	G	A	-0.01394	0.8639	0.0024	6.12999e-09	4.4021e-05	33.7366	-0.215335	0.8639	0.994993	0.828661
rs9289300	3	127144988	C	T	0.01512	0.1837	0.00234	1.09999e-10	5.17886e-05	39.6899	-1.0769	0.1837	0.900417	0.231694
rs894067	11	76454408	A	G	0.01041	0.3929	0.00175	2.74e-09	2.45496e-05	18.8139	1.07619	0.3929	0.979875	0.272078
rs892612	5	136533365	C	A	0.01464	0.8418	0.00237	6.62995e-10	4.85528e-05	37.2099	-0.776352	0.8418	0.935444	0.406579
rs837080	8	130925116	C	T	0.01092	0.4932	0.0017	1.43001e-10	2.70139e-05	20.7024	-0.516268	0.4932	0.908992	0.570064
rs818415	16	65448079	G	T	0.01235	0.182	0.00219	1.72001e-08	3.45519e-05	26.4795	-0.177663	0.182	1.02445	0.862318
rs8020034	14	26981100	A	G	0.01782	0.2058	0.00223	1.17004e-15	7.19345e-05	55.1305	0.0719506	0.2058	0.723199	0.92075
rs80171383	11	46084677	A	G	0.0145	0.1241	0.00241	1.83e-09	4.76287e-05	36.5016	0.180548	0.1241	0.973441	0.852858
rs8008382	14	104054425	C	T	0.01208	0.6871	0.00185	6.12068e-11	3.30577e-05	25.3344	-0.425036	0.6871	0.897533	0.635813
rs7993663	13	55761771	C	T	0.0118	0.3571	0.00178	3.25012e-11	3.1543e-05	24.1735	0.0203558	0.3571	0.876839	0.981479
rs7977614	12	110115286	G	A	0.01325	0.3078	0.00198	2.08978e-11	3.97711e-05	30.4795	0.830143	0.3078	0.821155	0.312042
rs79523955	1	28799065	G	A	-0.01802	0.09524	0.00283	1.86999e-10	7.35582e-05	56.3749	-1.16418	0.09524	0.929489	0.21039
rs795230	11	30774525	T	C	0.00952	0.4184	0.00172	2.97002e-08	2.05314e-05	15.7344	-0.690937	0.4184	1.05346	0.511904
rs7928622	11	11670871	T	A	0.01011	0.3078	0.00181	2.52e-08	2.3155e-05	17.7451	-1.06165	0.3078	1.0533	0.31349
rs79269403	3	108036819	A	G	0.01447	0.2228	0.00204	1.17004e-12	4.74318e-05	36.3508	0.148115	0.2228	0.817934	0.856302
rs79265434	7	24621381	G	A	0.02331	0.1173	0.00262	6.07995e-19	0.000123079	94.3324	1.02751	0.1173	0.662686	0.121015
rs7924036	10	65191645	T	G	0.01501	0.5391	0.0017	1.07004e-18	5.10379e-05	39.1145	-0.246809	0.5391	0.660322	0.708575
rs790647	10	106776484	A	C	-0.01482	0.2347	0.00202	2.1702e-13	4.9754e-05	38.1305	-0.103599	0.2347	0.793225	0.896088
rs78721320	5	3304854	A	G	0.01307	0.2041	0.00219	2.27997e-09	3.86979e-05	29.657	-1.49364	0.2041	0.963986	0.121275
rs7863447	9	14155418	A	G	0.01678	0.8333	0.00233	5.91017e-13	6.37837e-05	48.8833	-1.16022	0.8333	0.81587	0.155007
rs7833201	8	87561978	C	G	-0.01532	0.1344	0.00262	5.04998e-09	5.31677e-05	40.7468	-0.564861	0.1344	0.981952	0.565127
rs7808399	7	8075222	G	A	0.0107	0.5476	0.00171	3.77998e-10	2.59364e-05	19.8767	-1.20337	0.5476	0.934538	0.197862
rs7803932	7	70203673	A	G	0.0143	0.1565	0.00226	2.44e-10	4.63239e-05	35.5016	1.13191	0.1565	0.928476	0.222804
rs7796203	7	117505487	A	G	-0.01074	0.5255	0.00171	3.59998e-10	2.61307e-05	20.0256	-1.92651	0.5255	0.927063	0.0377023
rs77835879	12	26522623	G	A	-0.01601	0.09014	0.00288	2.67997e-08	5.80645e-05	44.4999	-0.969931	0.09014	1.03159	0.347098
rs77719387	3	49917021	A	T	-0.04597	0.01701	0.00726	2.45997e-10	0.000478514	366.881	-0.0416443	0.01701	0.87166	0.961895
rs77702622	8	143367857	A	G	-0.02447	0.07653	0.00351	2.9902e-12	0.000135632	103.955	-0.769886	0.07653	0.818807	0.347088
rs77128898	11	61313525	T	C	-0.02769	0.02211	0.00482	9.47e-09	0.00017367	133.114	1.16139	0.02211	0.987551	0.239584
rs77025239	3	180734185	A	G	-0.01422	0.1088	0.00234	1.32999e-09	4.58071e-05	35.1055	-0.417352	0.1088	0.970591	0.667197
rs76878669	11	66092567	G	C	-0.01399	0.2534	0.00205	8.66962e-12	4.43373e-05	33.9791	-1.13735	0.2534	0.840257	0.175873
rs76608582	19	4474725	A	C	0.02798	0.04082	0.00445	3.11e-10	0.000177326	135.916	-1.35139	0.04082	0.875804	0.122824
rs7650602	3	141147414	C	T	0.00939	0.4286	0.00171	4.10998e-08	1.99745e-05	15.3076	-0.83325	0.4286	1.06672	0.434724
rs76076331	2	10977585	T	C	0.01873	0.131	0.00248	4.40048e-14	7.94684e-05	60.9049	-0.624714	0.131	0.809178	0.440093
rs7603132	2	4951548	A	G	0.01317	0.1548	0.00215	9.17001e-10	3.92923e-05	30.1126	-0.302182	0.1548	0.949453	0.75028
rs7594904	2	101184651	C	T	0.00969	0.4184	0.00173	2.04998e-08	2.12712e-05	16.3014	0.813257	0.4184	1.03965	0.434073
rs74998289	17	43913558	G	T	-0.01821	0.2398	0.00213	1.31009e-17	7.51174e-05	57.57	0.311498	0.2398	0.650291	0.63193
rs7481514	11	131291963	G	A	0.01072	0.665	0.00178	1.55998e-09	2.60334e-05	19.9511	-2.43902	0.665	0.96792	0.0117402
rs74701752	1	20875676	T	G	0.01591	0.09524	0.00285	2.38002e-08	5.73414e-05	43.9457	0.921402	0.09524	1.05001	0.380204
rs74643044	5	102535528	C	T	0.02323	0.02721	0.00386	1.79999e-09	0.000122236	93.686	-0.379599	0.02721	0.95873	0.69215
rs743316	21	35252696	C	T	-0.01185	0.182	0.00208	1.2e-08	3.18109e-05	24.3788	1.2423	0.182	1.02862	0.227146
rs73874335	3	157933483	T	C	-0.0199	0.05952	0.00361	3.40001e-08	8.97058e-05	68.7516	-2.67831	0.05952	1.09075	0.0140701
rs736282	14	94287860	C	T	-0.01082	0.5153	0.0017	2.07e-10	2.65214e-05	20.325	0.742495	0.5153	0.918166	0.418704
rs73344830	10	103816828	G	A	-0.0172	0.602	0.00172	1.94984e-23	6.70164e-05	51.361	-0.490596	0.602	0.584855	0.401563
rs7332724	13	91629272	T	C	-0.01149	0.2619	0.00189	1.26e-09	2.99075e-05	22.9201	0.552968	0.2619	0.968207	0.567915
rs73301698	12	15539771	A	G	-0.01291	0.2262	0.00208	5.81005e-10	3.77563e-05	28.9354	-1.82806	0.2262	0.948412	0.0539185
rs7321274	13	69146186	G	A	-0.01275	0.1956	0.00211	1.59001e-09	3.68263e-05	28.2226	1.43241	0.1956	0.968369	0.139088
rs730384	14	74889870	A	G	0.01016	0.4558	0.00171	3.01002e-09	2.33846e-05	17.9211	-0.296583	0.4558	0.988159	0.764073
rs72840994	10	87124801	G	T	0.01247	0.182	0.00216	7.76998e-09	3.52266e-05	26.9966	0.675273	0.182	1.00621	0.502155
rs72828517	6	19036035	C	T	0.01836	0.1412	0.00224	2.83009e-16	7.63599e-05	58.5223	-0.142881	0.1412	0.704074	0.839186
rs72807818	2	51819019	A	G	0.01915	0.1241	0.00252	2.78997e-14	8.3072e-05	63.6669	-0.495021	0.1241	0.75977	0.514697
rs7278859	21	20026532	T	A	0.01013	0.3078	0.00185	4.15002e-08	2.32467e-05	17.8154	0.211644	0.3078	1.06533	0.842525
rs7257460	19	30746753	C	T	-0.01145	0.2704	0.00189	1.25e-09	2.96996e-05	22.7608	-0.682648	0.2704	0.956978	0.475637
rs7233920	18	37416318	A	G	-0.01315	0.216	0.00202	7.13017e-11	3.91731e-05	30.0212	-0.703204	0.216	0.903833	0.436555
rs71646142	1	212369228	T	C	0.01286	0.1735	0.00217	3.11e-09	3.74644e-05	28.7117	-2.64124	0.1735	0.984215	0.00728329
rs710629	12	67697856	A	G	0.01053	0.6565	0.00177	2.95999e-09	2.51188e-05	19.2501	-0.749396	0.6565	0.990123	0.449127
rs7031698	9	82441486	C	T	0.01248	0.7755	0.00206	1.26e-09	3.52831e-05	27.0399	-0.331712	0.7755	0.952516	0.727654
rs7029718	9	23358495	A	G	0.02439	0.4354	0.00174	1.85012e-44	0.000134747	103.276	0.274739	0.4354	0.412509	0.505399
rs702606	5	53167117	C	T	-0.01427	0.1701	0.0025	1.12001e-08	4.61297e-05	35.3528	0.946524	0.1701	1.01711	0.352061
rs7016302	8	4833041	G	C	0.01243	0.1769	0.00228	4.98001e-08	3.5001e-05	26.8237	-0.183383	0.1769	1.06301	0.863034
rs7012546	8	105067737	T	C	0.01009	0.4201	0.00172	4.93003e-09	2.30635e-05	17.675	-1.43235	0.4201	0.99664	0.150668
rs6959891	7	54714000	G	A	-0.01136	0.2959	0.00189	1.74e-09	2.92346e-05	22.4044	-0.560088	0.2959	0.972623	0.564715
rs6938002	6	37526024	A	G	-0.01008	0.3963	0.00173	5.41003e-09	2.30178e-05	17.64	0.995982	0.3963	0.999395	0.318966
rs6805241	3	116532683	C	T	-0.01413	0.1973	0.00203	3.0903e-12	4.52291e-05	34.6626	-0.391928	0.1973	0.832534	0.637808
rs6803651	3	64431730	T	G	0.01131	0.415	0.00172	4.36014e-11	2.89778e-05	22.2076	-0.864828	0.415	0.888081	0.330148
rs67890737	2	228984644	A	C	-0.01141	0.3265	0.00179	2.01002e-10	2.94925e-05	22.602	-0.924838	0.3265	0.914443	0.311841
rs67885444	8	28678973	T	C	0.01406	0.1718	0.00232	1.47999e-09	4.47821e-05	34.32	-1.42555	0.1718	0.955249	0.13561
rs6731967	2	237145606	C	G	-0.01186	0.2092	0.00199	2.35999e-09	3.18646e-05	24.42	1.34901	0.2092	0.986661	0.171547
rs6731373	2	68503044	A	G	-0.01256	0.3367	0.00181	3.46976e-12	3.57369e-05	27.3877	1.13051	0.3367	0.82172	0.168888
rs66568921	3	85672018	G	T	0.01565	0.3639	0.00182	7.49031e-18	5.54827e-05	42.5212	-0.359367	0.3639	0.666403	0.589705
rs663234	1	57735595	G	C	-0.01005	0.6122	0.00174	7.38992e-09	2.2881e-05	17.5351	-1.06233	0.6122	1.01385	0.294724
rs6557171	6	152234593	C	T	0.01567	0.7245	0.00181	4.14954e-18	5.56246e-05	42.6299	-0.280845	0.7245	0.668245	0.674286
rs6513959	20	43620856	G	A	-0.01177	0.2789	0.00185	1.88001e-10	3.13829e-05	24.0508	-1.91504	0.2789	0.924588	0.0383369
rs6493265	15	47513253	T	C	-0.01385	0.3895	0.00174	1.69981e-15	4.34544e-05	33.3024	-1.42697	0.3895	0.731061	0.0509486
rs62444881	7	2052318	T	C	0.01815	0.1905	0.00217	5.79029e-17	7.46232e-05	57.1913	-0.108469	0.1905	0.709851	0.878551
rs62439690	7	21417556	A	G	-0.01087	0.267	0.00194	2.18002e-08	2.67671e-05	20.5133	1.04336	0.267	1.04764	0.319291
rs622169	1	244437407	T	C	0.00999	0.4677	0.00178	1.88999e-08	2.26086e-05	17.3264	-0.494479	0.4677	1.04053	0.634631
rs62184480	2	212654200	T	C	-0.01528	0.2449	0.00191	1.27997e-15	5.28904e-05	40.5343	-0.481474	0.2449	0.721374	0.504491
rs62183776	2	172858117	T	C	-0.01308	0.1905	0.00217	1.64999e-09	3.87572e-05	29.7024	0.577323	0.1905	0.958188	0.546831
rs62157915	2	98897183	C	T	0.02091	0.05952	0.00348	1.96002e-09	9.90417e-05	75.9075	-0.611841	0.05952	0.930493	0.51083
rs62097985	18	50810675	T	C	-0.01288	0.4116	0.00172	6.06038e-14	3.7581e-05	28.801	-0.392959	0.4116	0.782927	0.615731
rs61747885	4	140640703	T	G	0.01383	0.1412	0.00235	4.13e-09	4.3329e-05	33.2063	-0.334702	0.1412	0.991627	0.735719
rs613872	18	53210302	T	G	-0.0175	0.8282	0.00227	1.20005e-14	6.93744e-05	53.1683	-0.872777	0.8282	0.747343	0.242871
rs6123924	20	58219764	G	A	-0.01528	0.1599	0.00235	7.54918e-11	5.28904e-05	40.5343	-0.501908	0.1599	0.900445	0.577254
rs6122735	20	47523732	T	C	0.0105	0.4133	0.00174	1.49001e-09	2.49759e-05	19.1406	-0.370808	0.4133	0.964486	0.700636
rs59480703	8	9653130	C	G	-0.01237	0.1633	0.00215	8.31994e-09	3.46639e-05	26.5654	-0.314646	0.1633	1.01097	0.755625
rs59123361	1	110766454	A	G	-0.02094	0.1054	0.00291	5.86949e-13	9.93261e-05	76.1254	-0.253798	0.1054	0.776418	0.743756
rs575113	1	110046373	A	G	0.01285	0.2772	0.00186	5.30029e-12	3.74062e-05	28.667	-0.0565632	0.2772	0.853829	0.947182
rs56391344	15	78006899	A	G	0.01571	0.2381	0.00197	1.33999e-15	5.59089e-05	42.8478	-1.31218	0.2381	0.725341	0.0704433
rs55771711	10	133802737	C	G	0.01555	0.2279	0.00199	5.41003e-15	5.4776e-05	41.9795	0.0776469	0.2279	0.730437	0.915343
rs55736314	3	71586293	G	C	0.01431	0.4167	0.00174	1.63005e-16	4.63887e-05	35.5513	-1.76581	0.4167	0.707442	0.0125584
rs535307	7	105345398	G	A	-0.01004	0.6769	0.00184	4.72999e-08	2.28355e-05	17.5002	0.713141	0.6769	1.07336	0.506432
rs510706	11	90191286	C	G	0.01071	0.6156	0.0018	2.72998e-09	2.59849e-05	19.9139	-0.642468	0.6156	0.9531	0.500259
rs4984541	15	96911139	G	A	0.01233	0.2415	0.00207	2.77e-09	3.44401e-05	26.3938	-1.27594	0.2415	0.960487	0.184034
rs4972400	2	174171884	A	G	0.01156	0.352	0.00181	1.7e-10	3.0273e-05	23.2002	0.966557	0.352	0.899715	0.282691
rs4964046	12	27305310	G	A	0.01053	0.335	0.00178	3.36001e-09	2.51188e-05	19.2501	-0.848656	0.335	0.987322	0.390035
rs4945424	11	80305937	A	C	-0.00992	0.415	0.00171	6.94001e-09	2.22929e-05	17.0844	1.53641	0.415	1.01568	0.130356
rs4904523	14	89723630	A	G	-0.00936	0.4592	0.0017	3.70997e-08	1.98471e-05	15.21	0.0893163	0.4592	1.05968	0.932829
rs4888746	16	78172252	G	A	-0.00952	0.3776	0.00174	4.15002e-08	2.05314e-05	15.7344	-0.988779	0.3776	1.08093	0.360326
rs4870482	6	157079675	G	C	-0.01083	0.2585	0.0019	1.26999e-08	2.65704e-05	20.3626	0.349141	0.2585	1.03004	0.73464
rs4846724	1	221967817	A	G	0.01018	0.4915	0.0017	2.26001e-09	2.34768e-05	17.9917	-1.13826	0.4915	0.978254	0.244601
rs4839155	1	112161489	G	T	-0.01251	0.25	0.002	3.94003e-10	3.5453e-05	27.1701	-1.76631	0.25	0.933757	0.0585426
rs4810227	20	59841800	A	G	0.01272	0.6344	0.00175	3.57026e-13	3.66532e-05	28.0899	0.878844	0.6344	0.806722	0.275977
rs4787457	16	28555400	G	A	-0.01741	0.3146	0.00176	3.72992e-23	6.86627e-05	52.6228	-1.35945	0.3146	0.587358	0.0206389
rs4778058	15	93456069	C	T	0.01017	0.5221	0.0017	2.39999e-09	2.34307e-05	17.9564	-0.165016	0.5221	0.990934	0.867743
rs4766424	12	1954096	G	C	-0.0141	0.91156	0.00258	4.42996e-08	4.50372e-05	34.5155	-1.99437	0.91156	1.05174	0.0579273
rs4757957	11	12881398	C	G	0.0141	0.6514	0.00184	1.81009e-14	4.50372e-05	34.5155	0.856681	0.6514	0.75439	0.256127
rs4743923	9	96251061	C	T	0.00985	0.3673	0.00176	2.42003e-08	2.19794e-05	16.8441	-0.994703	0.3673	1.05125	0.344041
rs4726070	7	151328218	A	G	0.01251	0.6207	0.00174	5.94977e-13	3.5453e-05	27.1701	1.02319	0.6207	0.808841	0.205869
rs4700393	5	60098267	G	A	0.02086	0.5289	0.0017	1.51008e-34	9.85687e-05	75.5449	-0.522972	0.5289	0.475758	0.271663
rs4667025	2	186150287	A	G	0.00957	0.3878	0.00174	3.84999e-08	2.07476e-05	15.9001	-0.0679367	0.3878	1.0599	0.948893
rs4497562	13	62612604	G	A	-0.01204	0.2823	0.00192	3.73001e-10	3.28391e-05	25.1669	-0.708728	0.2823	0.942392	0.452019
rs4442732	14	61025617	G	A	-0.01063	0.5969	0.00176	1.49001e-09	2.55982e-05	19.6175	-1.69413	0.5969	0.96269	0.078444
rs4392737	6	145110726	G	A	-0.0097	0.3827	0.00173	2.24001e-08	2.13151e-05	16.335	-1.48574	0.3827	1.04418	0.154769
rs4384309	10	133110596	A	G	0.0109	0.4796	0.00172	2.52e-10	2.6915e-05	20.6267	-0.914436	0.4796	0.918028	0.319208
rs4382592	9	134870755	G	T	0.01636	0.699	0.00185	1.00995e-18	6.06308e-05	46.4668	0.347436	0.699	0.660758	0.599017
rs4369924	20	41954383	A	G	0.01362	0.1684	0.00234	5.81996e-09	4.20232e-05	32.2055	-0.493399	0.1684	0.994618	0.619846
rs4352658	6	88279872	T	C	-0.0212	0.09014	0.00308	5.55009e-12	0.000101808	78.0276	-1.8402	0.09014	0.856943	0.0317612
rs4328757	3	36938180	T	C	0.01067	0.6514	0.00174	9.3901e-10	2.57912e-05	19.7654	-0.799508	0.6514	0.953468	0.401735
rs4073894	7	104466964	A	G	0.01524	0.1769	0.00211	5.40008e-13	5.26139e-05	40.3224	-0.232175	0.1769	0.811955	0.77492
rs406413	5	113898581	T	A	-0.01695	0.2109	0.00209	4.83949e-16	6.50825e-05	49.8788	0.625445	0.2109	0.715097	0.381775
rs3897821	1	243420388	G	A	-0.01502	0.3503	0.0018	8.25087e-17	5.11059e-05	39.1666	-0.455713	0.3503	0.698675	0.514238
rs3890802	5	152081927	A	G	-0.01133	0.2687	0.00191	2.74e-09	2.90804e-05	22.2862	0.739413	0.2687	0.976549	0.448948
rs3809634	16	53538157	G	A	0.01058	0.335	0.00185	1.09001e-08	2.53579e-05	19.4334	-1.82067	0.335	1.01862	0.0738745
rs3800546	6	170067022	G	C	-0.01183	0.2704	0.00194	9.72994e-10	3.17036e-05	24.2966	-0.479197	0.2704	0.962063	0.618418
rs3788556	22	39972162	C	T	-0.01138	0.5408	0.00171	2.77971e-11	2.93376e-05	22.4833	-0.829663	0.5408	0.88391	0.347922
rs3747631	1	204587569	C	G	0.02207	0.2279	0.00208	2.9703e-26	0.000110334	84.5631	-1.54396	0.2279	0.551237	0.00509602
rs363096	4	3180021	C	T	0.01363	0.5748	0.00172	2.03986e-15	4.20849e-05	32.2528	-1.09322	0.5748	0.736302	0.137611
rs36119825	7	48820536	A	G	0.01063	0.4694	0.00171	4.82003e-10	2.55982e-05	19.6175	-0.159498	0.4694	0.93628	0.864733
rs36083520	4	23715876	C	T	0.01629	0.1667	0.00223	2.60016e-13	6.01131e-05	46.07	1.93789	0.1667	0.799312	0.0153318
rs35532491	22	34329603	T	A	0.02007	0.1071	0.00286	2.41991e-12	9.12448e-05	69.9312	-0.250285	0.1071	0.813194	0.75825
rs35475880	3	168853348	T	G	-0.01511	0.1837	0.00208	3.80014e-13	5.17201e-05	39.6374	-0.89278	0.1837	0.811516	0.271272
rs35417702	7	71739916	T	C	-0.01445	0.5765	0.0017	1.93019e-17	4.73008e-05	36.2503	-0.218149	0.5765	0.686426	0.750633
rs35316276	16	67850700	T	C	0.01173	0.2942	0.00194	1.51999e-09	3.11699e-05	23.8876	-0.157362	0.2942	0.944629	0.867696
rs35309068	12	14535908	G	T	0.01321	0.466	0.00171	1.15001e-14	3.95314e-05	30.2958	-1.46207	0.466	0.756236	0.0531935
rs35039375	1	171516863	G	A	-0.01983	0.09354	0.00293	1.22011e-11	8.90758e-05	68.2687	-0.0328436	0.09354	0.873676	0.970013
rs34853711	7	2214187	C	G	-0.01596	0.2466	0.00206	9.88098e-15	5.77024e-05	44.2224	-0.795338	0.2466	0.745376	0.285958
rs34485537	16	83608924	T	C	0.01075	0.3895	0.00173	5.66996e-10	2.61793e-05	20.0629	-0.638516	0.3895	0.944112	0.498841
rs34394051	1	6853091	G	A	0.01392	0.1599	0.0024	6.19998e-09	4.38948e-05	33.6399	-1.76637	0.1599	0.939648	0.0601322
rs34316	5	88015545	C	A	-0.02016	0.5799	0.00177	3.34965e-30	9.20649e-05	70.5598	-0.196128	0.5799	0.500342	0.695067
rs337637	4	38604470	A	G	0.01123	0.3367	0.00177	2.10999e-10	2.85693e-05	21.8945	1.6342	0.3367	0.912858	0.0734211
rs31940	5	11476812	A	G	0.01548	0.1344	0.00246	3.23996e-10	5.4284e-05	41.6024	-0.0505986	0.1344	0.922804	0.956273
rs3026996	1	159167290	C	A	-0.01537	0.284	0.00199	1.05003e-14	5.35153e-05	41.0132	-1.60327	0.284	0.752895	0.0332156
rs301800	1	8490603	C	T	-0.01516	0.8197	0.00224	1.33015e-11	5.2063e-05	39.9002	-1.21197	0.8197	0.859908	0.158713
rs3013014	10	12396699	A	G	-0.01024	0.6105	0.00172	2.91998e-09	2.37543e-05	18.2044	-0.881739	0.6105	0.977178	0.36688
rs2998315	14	85032707	G	A	0.01269	0.5782	0.00171	1.11995e-13	3.64805e-05	27.9576	-0.574276	0.5782	0.782849	0.46321
rs2971970	7	133643778	G	T	0.01654	0.7721	0.00207	1.24997e-15	6.19723e-05	47.4949	-0.0350142	0.7721	0.725967	0.961532
rs2923431	8	42394425	C	G	0.0114	0.6446	0.00176	9.84011e-11	2.94408e-05	22.5624	-0.227236	0.6446	0.900851	0.800851
rs2905426	19	19478022	T	G	0.01037	0.6446	0.00181	9.25998e-09	2.43613e-05	18.6696	1.20735	0.6446	0.998438	0.226572
rs2901616	1	72122959	A	G	0.00941	0.517	0.00171	3.76999e-08	2.00597e-05	15.3729	-1.50565	0.517	1.05406	0.153166
rs2885198	3	143636421	G	A	-0.01025	0.5017	0.0017	1.81001e-09	2.38007e-05	18.24	-1.14331	0.5017	0.976137	0.241495
rs28513670	15	65982677	G	A	0.01477	0.1531	0.00225	5.06058e-11	4.94189e-05	37.8737	-0.702512	0.1531	0.891002	0.430433
rs28373063	4	183724843	C	G	0.01389	0.2075	0.00229	1.22999e-09	4.37058e-05	33.4951	1.21397	0.2075	0.931469	0.192478
rs2820314	1	201872209	C	A	-0.011	0.3163	0.0018	9.34007e-10	2.74111e-05	21.0069	-0.547604	0.3163	0.951745	0.565043
rs2819336	1	44015809	C	T	-0.01828	0.6616	0.00177	5.46009e-25	7.5696e-05	58.0135	0.154041	0.6616	0.56477	0.785045
rs2787101	14	30105121	T	C	0.00968	0.6173	0.00174	2.5e-08	2.12273e-05	16.2677	-2.1165	0.6173	1.05161	0.0441543
rs277828	13	109693885	A	C	-0.01091	0.2568	0.00196	2.71e-08	2.69644e-05	20.6645	-1.01372	0.2568	1.03949	0.329454
rs2725370	8	30852826	C	T	0.01536	0.7109	0.00187	1.97015e-16	5.34457e-05	40.9599	-0.916074	0.7109	0.703398	0.192795
rs2570497	2	104441546	T	C	-0.01233	0.6735	0.00177	3.0297e-12	3.44401e-05	26.3938	-0.493424	0.6735	0.840041	0.556948
rs2554835	18	74141190	A	G	0.00974	0.398	0.00175	2.68999e-08	2.14913e-05	16.47	-0.549088	0.398	1.04222	0.5983
rs2447535	8	118946183	G	A	0.01181	0.7245	0.00185	1.69001e-10	3.15965e-05	24.2145	-0.116826	0.7245	0.922091	0.89918
rs2441111	5	57601225	A	G	0.01087	0.5323	0.0017	1.78e-10	2.67671e-05	20.5133	-0.218169	0.5323	0.917347	0.812016
rs242093	14	69481343	A	G	-0.01031	0.5476	0.00172	2.07e-09	2.40802e-05	18.4541	-1.88193	0.5476	0.978817	0.054523
rs2347526	4	159853577	C	T	0.01395	0.6378	0.00179	6.84069e-15	4.40841e-05	33.7851	-0.520584	0.6378	0.747068	0.485906
rs2302761	17	7358520	T	C	0.01354	0.1905	0.00209	1e-10	4.1531e-05	31.8283	-0.804786	0.1905	0.893427	0.367702
rs2287838	19	9959014	A	G	-0.01152	0.534	0.00171	1.53003e-11	3.00639e-05	23.0399	-0.249188	0.534	0.866169	0.773585
rs2283076	7	126478190	G	A	-0.01143	0.2143	0.00204	2.07e-08	2.9596e-05	22.6813	-0.662575	0.2143	1.03505	0.522082
rs2256965	6	31555130	G	A	-0.01128	0.5425	0.00176	1.59001e-10	2.88243e-05	22.0899	-1.6923	0.5425	0.893005	0.0580848
rs225291	17	33927126	G	A	-0.01205	0.8027	0.00214	1.84001e-08	3.28937e-05	25.2087	0.579759	0.8027	1.09559	0.596685
rs2182505	6	51653864	C	T	-0.01086	0.7364	0.00192	1.63999e-08	2.67178e-05	20.4756	-1.72604	0.7364	1.02945	0.0936076
rs2179152	6	26325888	C	T	0.01455	0.6429	0.00176	1.21004e-16	4.79577e-05	36.7538	-0.359933	0.6429	0.70334	0.608827
rs2067854	14	72425819	A	G	0.01477	0.182	0.00209	1.38007e-12	4.94189e-05	37.8737	-0.239448	0.182	0.824733	0.771561
rs1964927	21	42653237	G	A	-0.01423	0.6378	0.00177	9.8992e-16	4.58715e-05	35.1549	0.139013	0.6378	0.728819	0.848732
rs1949226	4	21919895	A	T	-0.00965	0.5901	0.00174	2.84001e-08	2.10959e-05	16.1671	-1.39989	0.5901	1.04761	0.181461
rs1947114	2	166180772	G	A	0.01071	0.2551	0.00192	2.63998e-08	2.59849e-05	19.9139	-1.20142	0.2551	1.0572	0.255782
rs1925576	10	68689083	G	A	0.00997	0.4422	0.00171	4.94003e-09	2.25182e-05	17.2571	-0.457931	0.4422	1.01353	0.651401
rs192436652	19	54960747	T	C	-0.03497	0.02211	0.00545	1.34999e-10	0.000276965	212.309	-0.933337	0.02211	0.872202	0.284577
rs1882273	2	194028079	C	G	-0.01231	0.3469	0.00181	1.08993e-11	3.43285e-05	26.3083	-0.556639	0.3469	0.846937	0.511029
rs1866823	8	57436577	A	G	0.01009	0.551	0.00171	3.80996e-09	2.30635e-05	17.675	-1.62743	0.551	0.996145	0.102315
rs1827540	5	63001049	G	A	-0.0106	0.466	0.0017	4.49997e-10	2.54539e-05	19.5069	-1.55913	0.466	0.937208	0.0961938
rs176218	14	29600506	T	G	0.01883	0.2007	0.00215	1.85012e-18	8.03191e-05	61.5569	1.3053	0.2007	0.671636	0.0519601
rs17598675	4	176647637	C	T	0.01199	0.5187	0.0017	1.74985e-12	3.2567e-05	24.9583	-0.855421	0.5187	0.832718	0.304296
rs17565975	11	111586950	A	G	-0.01142	0.5306	0.00171	2.55976e-11	2.95442e-05	22.6417	0.0807989	0.5306	0.878616	0.926729
rs17563464	5	26913774	A	C	-0.01477	0.2041	0.00212	2.89001e-12	4.94189e-05	37.8737	-0.70497	0.2041	0.817488	0.388489
rs17551064	7	49869771	G	A	-0.01493	0.1599	0.0023	8.61986e-11	5.04953e-05	38.6987	-1.60368	0.1599	0.898875	0.0744072
rs175325	20	22317310	A	T	-0.01179	0.5816	0.00174	1.10994e-11	3.14896e-05	24.1326	1.25331	0.5816	0.861595	0.14577
rs17489649	5	109156184	G	A	-0.0139	0.3265	0.00181	1.57e-14	4.37687e-05	33.5433	-0.873504	0.3265	0.756201	0.248041
rs17425572	9	88006338	G	A	-0.01224	0.5425	0.0017	6.8897e-13	3.39392e-05	26.0099	0.926961	0.5425	0.812848	0.254125
rs17126938	10	111761351	C	T	0.01536	0.1207	0.0025	8.13992e-10	5.34457e-05	40.9599	-0.395899	0.1207	0.940866	0.673915
rs17110109	12	54668908	C	T	0.01023	0.3776	0.00175	4.70999e-09	2.3708e-05	18.1689	-0.766699	0.3776	0.994467	0.440728
rs17048855	3	8258174	A	G	0.01184	0.3248	0.00179	3.26964e-11	3.17572e-05	24.3377	-1.49972	0.3248	0.879367	0.0881093
rs16995054	20	14811733	T	C	-0.0139	0.2007	0.00208	2.52e-11	4.37687e-05	33.5433	-1.07313	0.2007	0.881058	0.223223
rs1689510	12	56396768	C	G	0.01761	0.3435	0.0018	1.39991e-22	7.02492e-05	53.8388	-1.17956	0.3435	0.594634	0.0472926
rs16854920	1	204966170	C	T	0.01007	0.3554	0.00181	2.50998e-08	2.29722e-05	17.605	-1.65276	0.3554	1.03452	0.110129
rs16846463	2	142316255	G	A	-0.02256	0.1173	0.00283	1.38007e-15	0.000115287	88.3598	-0.744459	0.1173	0.729699	0.30762
rs1671770	12	120946568	C	A	-0.01342	0.8061	0.00223	1.90999e-09	4.07982e-05	31.2667	0.474566	0.8061	0.980999	0.628558
rs1620977	1	72729142	G	A	-0.02046	0.6905	0.00195	1.13999e-25	9.48251e-05	72.6754	-0.00022214	0.6905	0.546574	0.999676
rs1618725	18	21126952	T	C	0.01477	0.5204	0.00174	2.22024e-17	4.94189e-05	37.8737	-1.73574	0.5204	0.672024	0.00979858
rs1595973	4	65798787	T	C	-0.01002	0.5595	0.00173	6.55994e-09	2.27446e-05	17.4306	-0.958114	0.5595	1.00384	0.339858
rs1592757	5	103889998	C	G	-0.01045	0.3759	0.0018	5.88993e-09	2.47386e-05	18.9587	1.49878	0.3759	0.988469	0.129451
rs1584469	5	120101694	T	C	-0.01303	0.3112	0.00185	2.09991e-12	3.84614e-05	29.4758	-1.24853	0.3112	0.835334	0.135005
rs1569092	1	74858724	A	G	0.01807	0.182	0.00234	1.16011e-14	7.39669e-05	56.6882	-0.446936	0.182	0.757703	0.555287
rs1566085	8	142624527	T	G	0.01645	0.5697	0.00171	6.90081e-22	6.12997e-05	46.9795	-1.21626	0.5697	0.609319	0.0459231
rs1558727	12	97680631	T	C	-0.01069	0.4847	0.0017	3.09001e-10	2.58879e-05	19.8395	0.716153	0.4847	0.929576	0.441058
rs152603	5	106774922	G	A	0.01019	0.3861	0.00177	9.47e-09	2.35229e-05	18.0271	0.473218	0.3861	1.00979	0.639335
rs1450782	4	112514407	G	T	-0.00945	0.602	0.00173	4.93003e-08	2.02306e-05	15.5039	-0.95654	0.602	1.05854	0.366186
rs1427298	2	145214421	T	C	0.0102	0.4116	0.00172	3.27997e-09	2.35691e-05	18.0625	-1.48066	0.4116	0.992078	0.135573
rs1391438	4	106151843	C	T	-0.0167	0.6854	0.00183	5.79029e-20	6.3177e-05	48.4183	-0.219696	0.6854	0.640443	0.73157
rs1381247	17	2302387	C	T	-0.01013	0.2908	0.00182	2.45997e-08	2.32467e-05	17.8154	0.113332	0.2908	1.0362	0.912907
rs1363862	5	59670035	A	G	-0.01171	0.2602	0.00192	1.02e-09	3.10637e-05	23.8062	-0.959838	0.2602	0.950427	0.312542
rs13422673	2	155474355	T	C	-0.01201	0.4847	0.0017	1.7398e-12	3.26757e-05	25.0416	-0.936886	0.4847	0.828172	0.257942
rs1334297	13	58335375	A	G	0.02449	0.784	0.00192	3.05985e-37	0.000135854	104.125	-1.45652	0.784	0.45911	0.00151143
rs13145650	4	122963344	T	C	-0.01918	0.90816	0.00306	3.79997e-10	8.33325e-05	63.8666	-0.839364	0.90816	0.923144	0.363221
rs13141210	4	67891641	T	C	0.01361	0.5085	0.00172	2.25996e-15	4.19615e-05	32.1583	-1.94487	0.5085	0.732489	0.00792718
rs13090388	3	49391082	T	C	0.02852	0.3095	0.00184	4.29042e-54	0.000184235	141.213	-0.500568	0.3095	0.377121	0.184396
rs13029509	2	215374209	A	G	-0.01049	0.4677	0.0017	7.17001e-10	2.49283e-05	19.1041	-0.252439	0.4677	0.945208	0.789413
rs13010566	2	125873208	C	A	0.0106	0.5612	0.0017	4.58997e-10	2.54539e-05	19.5069	0.242454	0.5612	0.935858	0.79558
rs12955211	18	25572105	A	T	0.01097	0.3554	0.00182	1.59001e-09	2.72618e-05	20.8925	-0.962397	0.3554	0.968031	0.320135
rs12940014	17	17603317	C	T	0.00936	0.5204	0.0017	3.73001e-08	1.98471e-05	15.21	0.529311	0.5204	1.05815	0.616919
rs1291818	10	11132190	C	T	-0.01085	0.5153	0.0017	1.78e-10	2.66687e-05	20.4379	0.768731	0.5153	0.930111	0.408524
rs12804787	11	133811072	G	A	-0.01814	0.06803	0.00327	2.95999e-08	7.4541e-05	57.1283	0.197608	0.06803	1.00592	0.844261
rs12682775	9	135490491	C	T	0.01187	0.2143	0.00204	5.99004e-09	3.19184e-05	24.4612	1.23766	0.2143	1.01237	0.221504
rs12643771	4	140753103	T	C	0.01518	0.3112	0.00184	1.6099e-16	5.22004e-05	40.0055	0.550078	0.3112	0.707668	0.436975
rs12602286	17	19236954	T	G	0.01701	0.8861	0.00255	2.36974e-11	6.55441e-05	50.2325	0.63425	0.8861	0.876749	0.469427
rs12574281	11	131205421	C	A	0.01077	0.3997	0.00176	8.84993e-10	2.62768e-05	20.1376	-0.0533087	0.3997	0.949954	0.955248
rs12519073	5	136776762	T	C	-0.01221	0.2381	0.00202	1.6e-09	3.3773e-05	25.8826	-0.620095	0.2381	0.973964	0.524339
rs12503522	4	94543233	T	C	-0.01125	0.2483	0.00188	2.24001e-09	2.86712e-05	21.9726	-0.435893	0.2483	0.978053	0.655832
rs12468040	2	44854981	G	T	-0.01432	0.6037	0.00175	2.4598e-16	4.64536e-05	35.601	-0.0564727	0.6037	0.712325	0.93681
rs12375949	9	124617900	C	T	0.01447	0.5697	0.00172	3.30979e-17	4.74318e-05	36.3508	0.461966	0.5697	0.689025	0.502562
rs12332731	5	93033082	A	T	0.01374	0.2024	0.00218	3.11997e-10	4.27669e-05	32.7755	-0.984076	0.2024	0.904047	0.276364
rs12028010	1	41764471	C	T	-0.01696	0.2228	0.00202	4.51024e-17	6.51593e-05	49.9376	-0.955083	0.2228	0.6952	0.169497
rs11871429	17	42920929	G	A	-0.01425	0.2041	0.00202	1.91999e-12	4.60005e-05	35.2538	0.483941	0.2041	0.829754	0.559736
rs11772580	7	100101648	T	G	-0.01199	0.2534	0.00201	2.56998e-09	3.2567e-05	24.9583	0.266106	0.2534	0.975696	0.785057
rs11752914	6	155910988	C	T	-0.01208	0.1973	0.00216	2.13e-08	3.30577e-05	25.3344	-1.62517	0.1973	1.03615	0.116773
rs117468730	16	10205467	A	G	-0.03521	0.0119	0.00597	3.79001e-09	0.000280778	215.233	1.16749	0.0119	1.00062	0.243306
rs11732657	4	172427073	A	G	-0.01274	0.7007	0.00197	9.53894e-11	3.67685e-05	28.1783	-0.348906	0.7007	0.890965	0.695351
rs11694904	2	180925445	T	C	0.01215	0.3384	0.00185	4.77969e-11	3.34419e-05	25.6288	0.318255	0.3384	0.884255	0.718912
rs11681861	2	29633087	G	T	-0.01435	0.1565	0.00259	2.87998e-08	4.66484e-05	35.7503	0.0840369	0.1565	1.0301	0.93498
rs11678980	2	162101261	A	G	-0.01744	0.4456	0.00172	4.29042e-24	6.88995e-05	52.8043	0.236006	0.4456	0.589197	0.688747
rs11663602	18	77578191	A	C	-0.01213	0.2568	0.0019	1.63999e-10	3.33319e-05	25.5445	-1.87319	0.2568	0.915449	0.0407369
rs11657342	17	79355294	A	G	0.01404	0.3554	0.00191	1.93999e-13	4.46548e-05	34.2224	-0.671229	0.3554	0.731774	0.359005
rs11635092	15	27234553	A	G	-0.01231	0.3639	0.00177	3.88956e-12	3.43285e-05	26.3083	-1.16706	0.3639	0.842908	0.166186
rs11627087	14	57300708	G	A	-0.01788	0.08503	0.00325	3.70997e-08	7.24197e-05	55.5024	-0.382342	0.08503	1.07746	0.722698
rs11620355	13	92044587	A	G	0.01756	0.1156	0.003	4.77002e-09	6.98509e-05	53.5335	-1.10811	0.1156	1.0088	0.272013
rs11601122	11	72362718	G	A	-0.01947	0.1497	0.0023	2.23975e-17	8.58713e-05	65.8125	-1.05509	0.1497	0.693328	0.128065
rs115454970	4	67091953	T	G	-0.01185	0.3044	0.00199	2.76001e-09	3.18109e-05	24.3788	1.5063	0.3044	0.974498	0.122171
rs115000530	3	69930625	T	A	0.02892	0.06122	0.00381	3.29989e-14	0.000189438	145.202	-0.490021	0.06122	0.754661	0.516128
rs1143770	11	122017598	T	C	0.01136	0.5918	0.00172	4.31023e-11	2.92346e-05	22.4044	0.479316	0.5918	0.884164	0.587741
rs113615161	7	114519339	T	C	-0.01472	0.1395	0.0025	3.97e-09	4.90849e-05	37.6177	-0.434577	0.1395	0.989871	0.660644
rs113520408	7	128402782	A	G	0.01304	0.2857	0.00192	1.02e-11	3.85205e-05	29.521	0.9249	0.2857	0.846334	0.274468
rs113182709	8	143297485	A	G	0.03225	0.02381	0.00567	1.29e-08	0.000235565	180.566	-1.70778	0.02381	0.982133	0.0820611
rs112806496	2	80421805	G	C	0.0187	0.08503	0.00305	8.27999e-10	7.9214e-05	60.7099	-0.922519	0.08503	0.927428	0.319879
rs112687095	4	1777045	A	G	0.01325	0.165	0.00238	2.42003e-08	3.97711e-05	30.4795	-1.64652	0.165	1.00559	0.101554
rs111821073	9	99084793	T	C	0.01385	0.1633	0.00237	4.84998e-09	4.34544e-05	33.3024	0.556886	0.1633	0.977343	0.568816
rs11123818	2	100867308	A	G	0.02081	0.3946	0.00175	1.71989e-32	9.80968e-05	75.1832	-0.520855	0.3946	0.490702	0.288485
rs11081529	18	75902735	C	T	-0.01311	0.2568	0.00186	1.82012e-12	3.89351e-05	29.8388	-0.0923638	0.2568	0.832166	0.911623
rs1106090	2	58068741	A	G	0.01173	0.6259	0.00175	2.08978e-11	3.11699e-05	23.8876	-0.278608	0.6259	0.878772	0.751212
rs1105307	9	72046040	A	G	-0.01173	0.2449	0.00195	1.67001e-09	3.11699e-05	23.8876	-0.922285	0.2449	0.965916	0.339664
rs11023749	11	15889272	A	G	0.01132	0.6701	0.0018	2.95999e-10	2.90291e-05	22.2469	0.747771	0.6701	0.927235	0.419982
rs10994777	10	63233988	A	G	0.0146	0.1395	0.00232	3.36001e-10	4.82879e-05	37.0068	0.157901	0.1395	0.923041	0.864172
rs10963297	9	1791832	G	C	0.01904	0.2517	0.00198	7.36038e-22	8.21205e-05	62.9376	0.631077	0.2517	0.610625	0.301373
rs10940921	5	30808645	G	T	-0.01089	0.5697	0.00177	7.00003e-10	2.68656e-05	20.5889	-1.04497	0.5697	0.926382	0.259316
rs10887801	10	90079714	T	G	0.01087	0.4371	0.00171	2.27002e-10	2.67671e-05	20.5133	0.391577	0.4371	0.922162	0.671107
rs10875121	1	98417446	C	G	0.01834	0.8571	0.00226	5.52968e-16	7.61936e-05	58.3949	-1.7113	0.8571	0.730431	0.0191361
rs10862376	12	82257633	A	T	0.01616	0.1361	0.00239	1.39991e-11	5.91576e-05	45.3377	-0.850347	0.1361	0.873546	0.330333
rs10856785	2	16650175	T	C	-0.01132	0.7296	0.00192	3.83001e-09	2.90291e-05	22.2469	-0.758092	0.7296	0.98121	0.439754
rs10798418	1	175839834	T	C	-0.00957	0.466	0.00173	3.29003e-08	2.07476e-05	15.9001	-1.41731	0.466	1.05672	0.179842
rs10797055	1	159906849	G	A	0.00986	0.5102	0.00172	1.03999e-08	2.20241e-05	16.8784	-1.78813	0.5102	1.00676	0.0757127
rs10773002	12	123746961	T	A	-0.02191	0.7211	0.00197	8.67961e-29	0.00010874	83.3415	-0.878781	0.7211	0.524153	0.093626
rs10772644	12	13417617	C	G	0.01614	0.8929	0.00267	1.5e-09	5.90112e-05	45.2255	-0.201877	0.8929	0.994436	0.83913
rs10765775	11	95656362	A	G	0.01488	0.3963	0.00176	2.61999e-17	5.01577e-05	38.4399	-1.09925	0.3963	0.685941	0.109036
rs10760023	9	121958917	G	C	0.01095	0.3316	0.00183	2.12002e-09	2.71625e-05	20.8164	0.727481	0.3316	0.977306	0.45665
rs1051474	9	111881856	C	T	0.01301	0.2738	0.00188	4.85959e-12	3.83434e-05	29.3854	-0.639735	0.2738	0.838824	0.445668
rs10460095	18	22624708	A	G	-0.01066	0.5867	0.00171	4.87001e-10	2.57428e-05	19.7284	-1.00583	0.5867	0.951482	0.290455
rs10456918	6	119233480	C	A	0.01485	0.182	0.00224	3.67029e-11	4.99556e-05	38.2851	-1.21589	0.182	0.866566	0.160585
rs10240905	7	32263069	C	T	0.01167	0.6684	0.00177	3.78966e-11	3.08519e-05	23.6438	-1.17656	0.6684	0.88551	0.183952
rs10215082	7	92657985	G	A	0.01303	0.5612	0.00172	3.32966e-14	3.84614e-05	29.4758	0.163858	0.5612	0.763028	0.829964
rs10205801	2	233597196	A	G	-0.01053	0.5068	0.00171	7.17001e-10	2.51188e-05	19.2501	0.450225	0.5068	0.946488	0.634303
rs10191758	2	144263280	G	A	0.01631	0.381	0.00175	9.60064e-21	6.02608e-05	46.1832	-2.05378	0.381	0.624237	0.00100166
rs10189857	2	60713235	G	A	-0.01725	0.4184	0.00171	6.70039e-24	6.74066e-05	51.66	-0.906075	0.4184	0.58022	0.118381
rs1008078	1	91189731	T	C	-0.01738	0.4099	0.00173	1.20005e-23	6.84263e-05	52.4416	-0.271151	0.4099	0.584246	0.642573
rs10073890	5	124288028	G	A	-0.01262	0.7364	0.00196	1.10999e-10	3.60791e-05	27.65	0.0520356	0.7364	0.893922	0.953581

## Sheet: Table S4
Table S4. Genetic predictor of years of schooling and their association with UTI
SNP	chr	pos	effect_allele	other_allele	Years of schooling						UTI
					beta	eaf	se	pval	R2	F	beta	eaf	se	pval
rs7257460	19	30746753	C	T	-0.01145	0.2704	0.00189	1.25e-09	2.96996e-05	22.7608	0.0773086	0.2704	0.0216752	0.000361528
rs4667025	2	186150287	A	G	0.00957	0.3878	0.00174	3.84999e-08	2.07476e-05	15.9001	0.0503813	0.3878	0.0239903	0.0357226
rs11620355	13	92044587	A	G	0.01756	0.1156	0.003	4.77002e-09	6.98509e-05	53.5335	0.0483386	0.1156	0.0228285	0.0342202
rs16995054	20	14811733	T	C	-0.0139	0.2007	0.00208	2.52e-11	4.37687e-05	33.5433	0.0442568	0.2007	0.0199442	0.0264843
rs112687095	4	1777045	A	G	0.01325	0.165	0.00238	2.42003e-08	3.97711e-05	30.4795	0.0437266	0.165	0.0227734	0.0548484
rs7928622	11	11670871	T	A	0.01011	0.3078	0.00181	2.52e-08	2.3155e-05	17.7451	0.0424357	0.3078	0.0238426	0.0751046
rs2885198	3	143636421	G	A	-0.01025	0.5017	0.0017	1.81001e-09	2.38007e-05	18.24	0.0383665	0.5017	0.0221031	0.0825997
rs12602286	17	19236954	T	G	0.01701	0.8861	0.00255	2.36974e-11	6.55441e-05	50.2325	0.0356835	0.8861	0.0198262	0.0718889
rs34394051	1	6853091	G	A	0.01392	0.1599	0.0024	6.19998e-09	4.38948e-05	33.6399	0.032717	0.1599	0.0221217	0.139152
rs510706	11	90191286	C	G	0.01071	0.6156	0.0018	2.72998e-09	2.59849e-05	19.9139	0.0316491	0.6156	0.0213693	0.138592
rs2905426	19	19478022	T	G	0.01037	0.6446	0.00181	9.25998e-09	2.43613e-05	18.6696	0.0310676	0.6446	0.0226807	0.170755
rs56391344	15	78006899	A	G	0.01571	0.2381	0.00197	1.33999e-15	5.59089e-05	42.8478	0.0292519	0.2381	0.0164247	0.0749169
rs7808399	7	8075222	G	A	0.0107	0.5476	0.00171	3.77998e-10	2.59364e-05	19.8767	0.0291903	0.5476	0.0211541	0.167621
rs7012546	8	105067737	T	C	0.01009	0.4201	0.00172	4.93003e-09	2.30635e-05	17.675	0.0286313	0.4201	0.0225535	0.204269
rs13141210	4	67891641	T	C	0.01361	0.5085	0.00172	2.25996e-15	4.19615e-05	32.1583	0.0283687	0.5085	0.0165583	0.0866652
rs9529119	13	31783977	G	C	-0.01295	0.8027	0.00204	2.13e-10	3.79906e-05	29.1149	0.0272075	0.8027	0.0208806	0.192574
rs11681861	2	29633087	G	T	-0.01435	0.1565	0.00259	2.87998e-08	4.66484e-05	35.7503	0.0268328	0.1565	0.0233354	0.250195
rs9995567	4	163698499	A	G	0.00998	0.3827	0.00178	1.93001e-08	2.25634e-05	17.2917	0.026683	0.3827	0.0234673	0.255527
rs7603132	2	4951548	A	G	0.01317	0.1548	0.00215	9.17001e-10	3.92923e-05	30.1126	0.0260246	0.1548	0.0214532	0.225095
rs6731373	2	68503044	A	G	-0.01256	0.3367	0.00181	3.46976e-12	3.57369e-05	27.3877	0.0254053	0.3367	0.018614	0.1723
rs1595973	4	65798787	T	C	-0.01002	0.5595	0.00173	6.55994e-09	2.27446e-05	17.4306	0.0253432	0.5595	0.0226813	0.263841
rs7332724	13	91629272	T	C	-0.01149	0.2619	0.00189	1.26e-09	2.99075e-05	22.9201	0.0252893	0.2619	0.0219174	0.248564
rs7650602	3	141147414	C	T	0.00939	0.4286	0.00171	4.10998e-08	1.99745e-05	15.3076	0.0250013	0.4286	0.0241536	0.300624
rs35316276	16	67850700	T	C	0.01173	0.2942	0.00194	1.51999e-09	3.11699e-05	23.8876	0.0239948	0.2942	0.0213673	0.26145
rs710629	12	67697856	A	G	0.01053	0.6565	0.00177	2.95999e-09	2.51188e-05	19.2501	0.0238621	0.6565	0.0224211	0.287206
rs10460095	18	22624708	A	G	-0.01066	0.5867	0.00171	4.87001e-10	2.57428e-05	19.7284	0.0233153	0.5867	0.0213163	0.274053
rs9503598	6	3446263	A	G	0.01079	0.4388	0.00171	3.11997e-10	2.63745e-05	20.2125	0.02255	0.4388	0.0211089	0.285398
rs7321274	13	69146186	G	A	-0.01275	0.1956	0.00211	1.59001e-09	3.68263e-05	28.2226	0.0220238	0.1956	0.0219052	0.314698
rs79269403	3	108036819	A	G	0.01447	0.2228	0.00204	1.17004e-12	4.74318e-05	36.3508	0.0218083	0.2228	0.0184744	0.237816
rs4442732	14	61025617	G	A	-0.01063	0.5969	0.00176	1.49001e-09	2.55982e-05	19.6175	0.0217689	0.5969	0.0217602	0.317118
rs9349956	6	14718260	C	A	0.01881	0.2398	0.00225	6.28058e-17	8.01486e-05	61.4262	0.0216455	0.2398	0.0153644	0.158893
rs9289300	3	127144988	C	T	0.01512	0.1837	0.00234	1.09999e-10	5.17886e-05	39.6899	0.0203177	0.1837	0.0203604	0.318326
rs242093	14	69481343	A	G	-0.01031	0.5476	0.00172	2.07e-09	2.40802e-05	18.4541	0.0201653	0.5476	0.0221457	0.36252
rs10940921	5	30808645	G	T	-0.01089	0.5697	0.00177	7.00003e-10	2.68656e-05	20.5889	0.0198904	0.5697	0.020968	0.342818
rs62439690	7	21417556	A	G	-0.01087	0.267	0.00194	2.18002e-08	2.67671e-05	20.5133	0.0190546	0.267	0.0237181	0.421758
rs337637	4	38604470	A	G	0.01123	0.3367	0.00177	2.10999e-10	2.85693e-05	21.8945	0.0190484	0.3367	0.0206265	0.355753
rs4945424	11	80305937	A	C	-0.00992	0.415	0.00171	6.94001e-09	2.22929e-05	17.0844	0.0189368	0.415	0.0229986	0.410287
rs2347526	4	159853577	C	T	0.01395	0.6378	0.00179	6.84069e-15	4.40841e-05	33.7851	0.0177543	0.6378	0.0169244	0.294162
rs62444881	7	2052318	T	C	0.01815	0.1905	0.00217	5.79029e-17	7.46232e-05	57.1913	0.0177472	0.1905	0.0160352	0.268397
rs790647	10	106776484	A	C	-0.01482	0.2347	0.00202	2.1702e-13	4.9754e-05	38.1305	0.0177428	0.2347	0.0179484	0.322884
rs7278859	21	20026532	T	A	0.01013	0.3078	0.00185	4.15002e-08	2.32467e-05	17.8154	0.0176069	0.3078	0.0240979	0.464999
rs2052285	16	51188432	A	G	0.01123	0.5765	0.00175	1.33999e-10	2.85693e-05	21.8945	0.0175972	0.5765	0.0204443	0.389382
rs2820314	1	201872209	C	A	-0.011	0.3163	0.0018	9.34007e-10	2.74111e-05	21.0069	0.0171295	0.3163	0.0215045	0.425708
rs6493265	15	47513253	T	C	-0.01385	0.3895	0.00174	1.69981e-15	4.34544e-05	33.3024	0.0169913	0.3895	0.0165549	0.304722
rs11627087	14	57300708	G	A	-0.01788	0.08503	0.00325	3.70997e-08	7.24197e-05	55.5024	0.016874	0.08503	0.0244318	0.489779
rs1558727	12	97680631	T	C	-0.01069	0.4847	0.0017	3.09001e-10	2.58879e-05	19.8395	0.0167786	0.4847	0.0210316	0.424999
rs12643771	4	140753103	T	C	0.01518	0.3112	0.00184	1.6099e-16	5.22004e-05	40.0055	0.0166611	0.3112	0.0160238	0.298448
rs2923431	8	42394425	C	G	0.0114	0.6446	0.00176	9.84011e-11	2.94408e-05	22.5624	0.015986	0.6446	0.0204065	0.433406
rs2971970	7	133643778	G	T	0.01654	0.7721	0.00207	1.24997e-15	6.19723e-05	47.4949	0.0158118	0.7721	0.0164393	0.336136
rs34485537	16	83608924	T	C	0.01075	0.3895	0.00173	5.66996e-10	2.61793e-05	20.0629	0.0157833	0.3895	0.0213686	0.460135
rs730384	14	74889870	A	G	0.01016	0.4558	0.00171	3.01002e-09	2.33846e-05	17.9211	0.0155557	0.4558	0.0223649	0.486715
rs894067	11	76454408	A	G	0.01041	0.3929	0.00175	2.74e-09	2.45496e-05	18.8139	0.0153169	0.3929	0.0221332	0.488917
rs2901616	1	72122959	A	G	0.00941	0.517	0.00171	3.76999e-08	2.00597e-05	15.3729	0.015014	0.517	0.0238562	0.529117
rs13029509	2	215374209	A	G	-0.01049	0.4677	0.0017	7.17001e-10	2.49283e-05	19.1041	0.0149536	0.4677	0.021405	0.4848
rs12574281	11	131205421	C	A	0.01077	0.3997	0.00176	8.84993e-10	2.62768e-05	20.1376	0.0147175	0.3997	0.0214955	0.493546
rs4384309	10	133110596	A	G	0.0109	0.4796	0.00172	2.52e-10	2.6915e-05	20.6267	0.0143297	0.4796	0.0207841	0.490537
rs11601122	11	72362718	G	A	-0.01947	0.1497	0.0023	2.23975e-17	8.58713e-05	65.8125	0.014106	0.1497	0.0157193	0.369524
rs2067854	14	72425819	A	G	0.01477	0.182	0.00209	1.38007e-12	4.94189e-05	37.8737	0.0135841	0.182	0.0186833	0.467182
rs795230	11	30774525	T	C	0.00952	0.4184	0.00172	2.97002e-08	2.05314e-05	15.7344	0.0131175	0.4184	0.0238298	0.581999
rs2287838	19	9959014	A	G	-0.01152	0.534	0.00171	1.53003e-11	3.00639e-05	23.0399	0.0127729	0.534	0.0195965	0.514533
rs10240905	7	32263069	C	T	0.01167	0.6684	0.00177	3.78966e-11	3.08519e-05	23.6438	0.0125858	0.6684	0.0200374	0.52993
rs6513959	20	43620856	G	A	-0.01177	0.2789	0.00185	1.88001e-10	3.13829e-05	24.0508	0.0125544	0.2789	0.0209061	0.548165
rs34316	5	88015545	C	A	-0.02016	0.5799	0.00177	3.34965e-30	9.20649e-05	70.5598	0.011742	0.5799	0.0113119	0.299262
rs9320493	6	114742697	G	A	-0.01394	0.8639	0.0024	6.12999e-09	4.4021e-05	33.7366	0.00962324	0.8639	0.0225091	0.668996
rs11081529	18	75902735	C	T	-0.01311	0.2568	0.00186	1.82012e-12	3.89351e-05	29.8388	0.00927002	0.2568	0.0188249	0.622412
rs2819336	1	44015809	C	T	-0.01828	0.6616	0.00177	5.46009e-25	7.5696e-05	58.0135	0.00858786	0.6616	0.0127865	0.501818
rs4984541	15	96911139	G	A	0.01233	0.2415	0.00207	2.77e-09	3.44401e-05	26.3938	0.00842993	0.2415	0.0217468	0.698283
rs79523955	1	28799065	G	A	-0.01802	0.09524	0.00283	1.86999e-10	7.35582e-05	56.3749	0.0082803	0.09524	0.0210797	0.69446
rs79265434	7	24621381	G	A	0.02331	0.1173	0.00262	6.07995e-19	0.000123079	94.3324	0.00824972	0.1173	0.0149564	0.581233
rs9933256	16	1246748	G	A	-0.01134	0.4082	0.00172	4.56983e-11	2.91318e-05	22.3256	0.0078886	0.4082	0.0198561	0.691155
rs9616906	22	51104680	A	G	0.01497	0.4235	0.00172	2.92012e-18	5.07662e-05	38.9063	0.00783627	0.4235	0.0150746	0.60318
rs4870482	6	157079675	G	C	-0.01083	0.2585	0.0019	1.26999e-08	2.65704e-05	20.3626	0.00728928	0.2585	0.0233188	0.754591
rs10456918	6	119233480	C	A	0.01485	0.182	0.00224	3.67029e-11	4.99556e-05	38.2851	0.00724377	0.182	0.0196202	0.711979
rs613872	18	53210302	T	G	-0.0175	0.8282	0.00227	1.20005e-14	6.93744e-05	53.1683	0.00703046	0.8282	0.016907	0.677533
rs7029718	9	23358495	A	G	0.02439	0.4354	0.00174	1.85012e-44	0.000134747	103.276	0.00666589	0.4354	0.00933415	0.475141
rs1450782	4	112514407	G	T	-0.00945	0.602	0.00173	4.93003e-08	2.02306e-05	15.5039	0.00665404	0.602	0.0239547	0.781184
rs35309068	12	14535908	G	T	0.01321	0.466	0.00171	1.15001e-14	3.95314e-05	30.2958	0.00608952	0.466	0.0171074	0.721872
rs3788556	22	39972162	C	T	-0.01138	0.5408	0.00171	2.77971e-11	2.93376e-05	22.4833	0.00589228	0.5408	0.019991	0.768188
rs1008078	1	91189731	T	C	-0.01738	0.4099	0.00173	1.20005e-23	6.84263e-05	52.4416	0.00576939	0.4099	0.013232	0.662825
rs1925576	10	68689083	G	A	0.00997	0.4422	0.00171	4.94003e-09	2.25182e-05	17.2571	0.00574944	0.4422	0.0229464	0.802155
rs17563464	5	26913774	A	C	-0.01477	0.2041	0.00212	2.89001e-12	4.94189e-05	37.8737	0.00569301	0.2041	0.0185198	0.758538
rs575113	1	110046373	A	G	0.01285	0.2772	0.00186	5.30029e-12	3.74062e-05	28.667	0.00567469	0.2772	0.0193255	0.769035
rs4733264	8	31490621	C	G	-0.00954	0.631	0.00174	4.53002e-08	2.06177e-05	15.8006	0.00548529	0.631	0.0242577	0.821103
rs113615161	7	114519339	T	C	-0.01472	0.1395	0.0025	3.97e-09	4.90849e-05	37.6177	0.00541789	0.1395	0.0224184	0.809035
rs10073890	5	124288028	G	A	-0.01262	0.7364	0.00196	1.10999e-10	3.60791e-05	27.65	0.005397	0.7364	0.0202441	0.78978
rs4073894	7	104466964	A	G	0.01524	0.1769	0.00211	5.40008e-13	5.26139e-05	40.3224	0.00528175	0.1769	0.0183866	0.773913
rs67885444	8	28678973	T	C	0.01406	0.1718	0.00232	1.47999e-09	4.47821e-05	34.32	0.00484691	0.1718	0.0216029	0.822474
rs622169	1	244437407	T	C	0.00999	0.4677	0.00178	1.88999e-08	2.26086e-05	17.3264	0.00458445	0.4677	0.0235413	0.845596
rs17110109	12	54668908	C	T	0.01023	0.3776	0.00175	4.70999e-09	2.3708e-05	18.1689	0.00455452	0.3776	0.0224817	0.839457
rs73344830	10	103816828	G	A	-0.0172	0.602	0.00172	1.94984e-23	6.70164e-05	51.361	0.00421442	0.602	0.0132345	0.75015
rs9342482	6	66223843	T	G	0.01264	0.2908	0.00197	1.36e-10	3.61936e-05	27.7377	0.00409204	0.2908	0.0205305	0.842016
rs4846724	1	221967817	A	G	0.01018	0.4915	0.0017	2.26001e-09	2.34768e-05	17.9917	0.00408898	0.4915	0.0221637	0.853629
rs176218	14	29600506	T	G	0.01883	0.2007	0.00215	1.85012e-18	8.03191e-05	61.5569	0.00400073	0.2007	0.0151985	0.792371
rs6959891	7	54714000	G	A	-0.01136	0.2959	0.00189	1.74e-09	2.92346e-05	22.4044	0.00360018	0.2959	0.0220346	0.870213
rs66568921	3	85672018	G	T	0.01565	0.3639	0.00182	7.49031e-18	5.54827e-05	42.5212	0.00354127	0.3639	0.0150881	0.814437
rs72807818	2	51819019	A	G	0.01915	0.1241	0.00252	2.78997e-14	8.3072e-05	63.6669	0.00350996	0.1241	0.0172073	0.838369
rs10760023	9	121958917	G	C	0.01095	0.3316	0.00183	2.12002e-09	2.71625e-05	20.8164	0.00326558	0.3316	0.0221049	0.882555
rs1620977	1	72729142	G	A	-0.02046	0.6905	0.00195	1.13999e-25	9.48251e-05	72.6754	0.00281548	0.6905	0.0123644	0.819872
rs1671770	12	120946568	C	A	-0.01342	0.8061	0.00223	1.90999e-09	4.07982e-05	31.2667	0.00260945	0.8061	0.0221421	0.906186
rs4888746	16	78172252	G	A	-0.00952	0.3776	0.00174	4.15002e-08	2.05314e-05	15.7344	0.00239234	0.3776	0.0244693	0.922116
rs13422673	2	155474355	T	C	-0.01201	0.4847	0.0017	1.7398e-12	3.26757e-05	25.0416	0.00225845	0.4847	0.0187434	0.904092
rs6123924	20	58219764	G	A	-0.01528	0.1599	0.00235	7.54918e-11	5.28904e-05	40.5343	0.00222876	0.1599	0.02039	0.912959
rs59123361	1	110766454	A	G	-0.02094	0.1054	0.00291	5.86949e-13	9.93261e-05	76.1254	0.00218456	0.1054	0.0175773	0.901091
rs9679654	2	61836773	C	T	0.01042	0.4847	0.00172	1.29e-09	2.45968e-05	18.85	0.00211235	0.4847	0.0217828	0.922748
rs2302761	17	7358520	T	C	0.01354	0.1905	0.00209	1e-10	4.1531e-05	31.8283	0.00149038	0.1905	0.0202242	0.941255
rs4810227	20	59841800	A	G	0.01272	0.6344	0.00175	3.57026e-13	3.66532e-05	28.0899	0.00133949	0.6344	0.0182735	0.941566
rs6803651	3	64431730	T	G	0.01131	0.415	0.00172	4.36014e-11	2.89778e-05	22.2076	0.00124158	0.415	0.0201011	0.950749
rs10765775	11	95656362	A	G	0.01488	0.3963	0.00176	2.61999e-17	5.01577e-05	38.4399	0.00109229	0.3963	0.0155146	0.943872
rs9938678	16	61503635	T	A	0.01355	0.2432	0.00205	4.12003e-11	4.15924e-05	31.8754	0.000816716	0.2432	0.0196342	0.96682
rs13010566	2	125873208	C	A	0.0106	0.5612	0.0017	4.58997e-10	2.54539e-05	19.5069	0.000607197	0.5612	0.0211805	0.97713
rs3897821	1	243420388	G	A	-0.01502	0.3503	0.0018	8.25087e-17	5.11059e-05	39.1666	0.000606662	0.3503	0.0158212	0.969413
rs7315713	12	75383884	T	A	-0.01022	0.6633	0.00187	4.34e-08	2.36616e-05	18.1334	0.000515817	0.6633	0.0241486	0.982958
rs35475880	3	168853348	T	G	-0.01511	0.1837	0.00208	3.80014e-13	5.17201e-05	39.6374	-0.000368199	0.1837	0.0183809	0.984018
rs115454970	4	67091953	T	G	-0.01185	0.3044	0.00199	2.76001e-09	3.18109e-05	24.3788	-0.000459616	0.3044	0.0220393	0.983362
rs7924036	10	65191645	T	G	0.01501	0.5391	0.0017	1.07004e-18	5.10379e-05	39.1145	-0.000851746	0.5391	0.014942	0.954543
rs175325	20	22317310	A	T	-0.01179	0.5816	0.00174	1.10994e-11	3.14896e-05	24.1326	-0.00088648	0.5816	0.0194851	0.963712
rs3747631	1	204587569	C	G	0.02207	0.2279	0.00208	2.9703e-26	0.000110334	84.5631	-0.00123161	0.2279	0.0124787	0.921379
rs113520408	7	128402782	A	G	0.01304	0.2857	0.00192	1.02e-11	3.85205e-05	29.521	-0.00131202	0.2857	0.0191648	0.945419
rs1334297	13	58335375	A	G	0.02449	0.784	0.00192	3.05985e-37	0.000135854	104.125	-0.00146687	0.784	0.0103949	0.887779
rs1569092	1	74858724	A	G	0.01807	0.182	0.00234	1.16011e-14	7.39669e-05	56.6882	-0.00157366	0.182	0.0171068	0.926706
rs17565975	11	111586950	A	G	-0.01142	0.5306	0.00171	2.55976e-11	2.95442e-05	22.6417	-0.00194895	0.5306	0.019889	0.921939
rs7594904	2	101184651	C	T	0.00969	0.4184	0.00173	2.04998e-08	2.12712e-05	16.3014	-0.00231062	0.4184	0.0235368	0.921797
rs112806496	2	80421805	G	C	0.0187	0.08503	0.00305	8.27999e-10	7.9214e-05	60.7099	-0.00232824	0.08503	0.0209795	0.911635
rs9704097	11	24980643	A	C	-0.0103	0.4728	0.00171	1.61002e-09	2.40335e-05	18.4184	-0.00239195	0.4728	0.0217712	0.912514
rs62157915	2	98897183	C	T	0.02091	0.05952	0.00348	1.96002e-09	9.90417e-05	75.9075	-0.00240678	0.05952	0.0211057	0.90921
rs35039375	1	171516863	G	A	-0.01983	0.09354	0.00293	1.22011e-11	8.90758e-05	68.2687	-0.0028145	0.09354	0.0197697	0.886792
rs74998289	17	43913558	G	T	-0.01821	0.2398	0.00213	1.31009e-17	7.51174e-05	57.57	-0.00308297	0.2398	0.0149076	0.836162
rs818415	16	65448079	G	T	0.01235	0.182	0.00219	1.72001e-08	3.45519e-05	26.4795	-0.00320623	0.182	0.0231193	0.889701
rs31940	5	11476812	A	G	0.01548	0.1344	0.00246	3.23996e-10	5.4284e-05	41.6024	-0.00333694	0.1344	0.0209127	0.873224
rs12375949	9	124617900	C	T	0.01447	0.5697	0.00172	3.30979e-17	4.74318e-05	36.3508	-0.00343227	0.5697	0.0155965	0.825819
rs8020034	14	26981100	A	G	0.01782	0.2058	0.00223	1.17004e-15	7.19345e-05	55.1305	-0.00394946	0.2058	0.0163488	0.809109
rs9384679	6	108864419	T	C	-0.00959	0.4082	0.00176	4.88e-08	2.08344e-05	15.9666	-0.00402151	0.4082	0.0241654	0.867829
rs111821073	9	99084793	T	C	0.01385	0.1633	0.00237	4.84998e-09	4.34544e-05	33.3024	-0.00402247	0.1633	0.0224448	0.857768
rs10797055	1	159906849	G	A	0.00986	0.5102	0.00172	1.03999e-08	2.20241e-05	16.8784	-0.00405299	0.5102	0.0227823	0.8588
rs12955211	18	25572105	A	T	0.01097	0.3554	0.00182	1.59001e-09	2.72618e-05	20.8925	-0.0041166	0.3554	0.0218903	0.850833
rs11871429	17	42920929	G	A	-0.01425	0.2041	0.00202	1.91999e-12	4.60005e-05	35.2538	-0.00412834	0.2041	0.018802	0.826206
rs2447535	8	118946183	G	A	0.01181	0.7245	0.00185	1.69001e-10	3.15965e-05	24.2145	-0.00425708	0.7245	0.0208755	0.838411
rs28373063	4	183724843	C	G	0.01389	0.2075	0.00229	1.22999e-09	4.37058e-05	33.4951	-0.00454951	0.2075	0.0210909	0.829214
rs10994777	10	63233988	A	G	0.0146	0.1395	0.00232	3.36001e-10	4.82879e-05	37.0068	-0.00461044	0.1395	0.0209042	0.825443
rs11772580	7	100101648	T	G	-0.01199	0.2534	0.00201	2.56998e-09	3.2567e-05	24.9583	-0.00470751	0.2534	0.0220897	0.831242
rs7031698	9	82441486	C	T	0.01248	0.7755	0.00206	1.26e-09	3.52831e-05	27.0399	-0.00493643	0.7755	0.0215473	0.818793
rs10856785	2	16650175	T	C	-0.01132	0.7296	0.00192	3.83001e-09	2.90291e-05	22.2469	-0.00495643	0.7296	0.0222216	0.8235
rs6122735	20	47523732	T	C	0.0105	0.4133	0.00174	1.49001e-09	2.49759e-05	19.1406	-0.00509511	0.4133	0.0218175	0.815347
rs2570497	2	104441546	T	C	-0.01233	0.6735	0.00177	3.0297e-12	3.44401e-05	26.3938	-0.00509813	0.6735	0.0190109	0.788569
rs76878669	11	66092567	G	C	-0.01399	0.2534	0.00205	8.66962e-12	4.43373e-05	33.9791	-0.00517142	0.2534	0.0190322	0.785838
rs12519073	5	136776762	T	C	-0.01221	0.2381	0.00202	1.6e-09	3.3773e-05	25.8826	-0.00524353	0.2381	0.0220346	0.811906
rs80171383	11	46084677	A	G	0.0145	0.1241	0.00241	1.83e-09	4.76287e-05	36.5016	-0.00527179	0.1241	0.022049	0.811033
rs9436866	1	69427576	C	A	0.01882	0.09524	0.00289	7.45075e-11	8.02338e-05	61.4916	-0.00533959	0.09524	0.0203061	0.792586
rs11023749	11	15889272	A	G	0.01132	0.6701	0.0018	2.95999e-10	2.90291e-05	22.2469	-0.00538176	0.6701	0.0209822	0.797571
rs3890802	5	152081927	A	G	-0.01133	0.2687	0.00191	2.74e-09	2.90804e-05	22.2862	-0.00543068	0.2687	0.0221219	0.806078
rs17048855	3	8258174	A	G	0.01184	0.3248	0.00179	3.26964e-11	3.17572e-05	24.3377	-0.0056328	0.3248	0.0199095	0.777238
rs67890737	2	228984644	A	C	-0.01141	0.3265	0.00179	2.01002e-10	2.94925e-05	22.602	-0.00566718	0.3265	0.0206973	0.784229
rs4964046	12	27305310	G	A	0.01053	0.335	0.00178	3.36001e-09	2.51188e-05	19.2501	-0.0058452	0.335	0.0223269	0.793475
rs76076331	2	10977585	T	C	0.01873	0.131	0.00248	4.40048e-14	7.94684e-05	60.9049	-0.00585275	0.131	0.0183088	0.749219
rs2998315	14	85032707	G	A	0.01269	0.5782	0.00171	1.11995e-13	3.64805e-05	27.9576	-0.00598561	0.5782	0.0177269	0.735621
rs12940014	17	17603317	C	T	0.00936	0.5204	0.0017	3.73001e-08	1.98471e-05	15.21	-0.00613615	0.5204	0.0239464	0.797761
rs7977614	12	110115286	G	A	0.01325	0.3078	0.00198	2.08978e-11	3.97711e-05	30.4795	-0.00665497	0.3078	0.0185787	0.720191
rs61747885	4	140640703	T	G	0.01383	0.1412	0.00235	4.13e-09	4.3329e-05	33.2063	-0.00671331	0.1412	0.0224285	0.764695
rs663234	1	57735595	G	C	-0.01005	0.6122	0.00174	7.38992e-09	2.2881e-05	17.5351	-0.00683077	0.6122	0.0229572	0.766052
rs3026996	1	159167290	C	A	-0.01537	0.284	0.00199	1.05003e-14	5.35153e-05	41.0132	-0.00690052	0.284	0.017019	0.68514
rs2725370	8	30852826	C	T	0.01536	0.7109	0.00187	1.97015e-16	5.34457e-05	40.9599	-0.00716797	0.7109	0.0159309	0.652753
rs12468040	2	44854981	G	T	-0.01432	0.6037	0.00175	2.4598e-16	4.64536e-05	35.601	-0.00728492	0.6037	0.0161229	0.651387
rs77702622	8	143367857	A	G	-0.02447	0.07653	0.00351	2.9902e-12	0.000135632	103.955	-0.0075065	0.07653	0.0185802	0.686209
rs59480703	8	9653130	C	G	-0.01237	0.1633	0.00215	8.31994e-09	3.46639e-05	26.5654	-0.00764839	0.1633	0.0228964	0.738346
rs1143770	11	122017598	T	C	0.01136	0.5918	0.00172	4.31023e-11	2.92346e-05	22.4044	-0.0079979	0.5918	0.0200096	0.689375
rs9964724	18	35159124	T	C	0.01978	0.6599	0.00183	2.66011e-27	8.86272e-05	67.9249	-0.00800849	0.6599	0.0121851	0.511028
rs152603	5	106774922	G	A	0.01019	0.3861	0.00177	9.47e-09	2.35229e-05	18.0271	-0.00806841	0.3861	0.0228272	0.723746
rs9386319	6	96566419	G	A	0.00991	0.4269	0.00174	1.26999e-08	2.2248e-05	17.05	-0.00810676	0.4269	0.0232295	0.7271
rs4369924	20	41954383	A	G	0.01362	0.1684	0.00234	5.81996e-09	4.20232e-05	32.2055	-0.00824046	0.1684	0.0224695	0.713814
rs17551064	7	49869771	G	A	-0.01493	0.1599	0.0023	8.61986e-11	5.04953e-05	38.6987	-0.00833349	0.1599	0.0203722	0.682494
rs72828517	6	19036035	C	T	0.01836	0.1412	0.00224	2.83009e-16	7.63599e-05	58.5223	-0.00841607	0.1412	0.0159528	0.597804
rs4497562	13	62612604	G	A	-0.01204	0.2823	0.00192	3.73001e-10	3.28391e-05	25.1669	-0.0084402	0.2823	0.0213175	0.692158
rs55771711	10	133802737	C	G	0.01555	0.2279	0.00199	5.41003e-15	5.4776e-05	41.9795	-0.00844752	0.2279	0.0165432	0.609608
rs1866823	8	57436577	A	G	0.01009	0.551	0.00171	3.80996e-09	2.30635e-05	17.675	-0.00859322	0.551	0.0225605	0.703279
rs2182505	6	51653864	C	T	-0.01086	0.7364	0.00192	1.63999e-08	2.67178e-05	20.4756	-0.0086636	0.7364	0.0232687	0.709648
rs9914918	17	46962021	A	G	0.01155	0.2823	0.00189	8.9e-10	3.02207e-05	23.1601	-0.00882433	0.2823	0.0213071	0.678764
rs10963297	9	1791832	G	C	0.01904	0.2517	0.00198	7.36038e-22	8.21205e-05	62.9376	-0.00922127	0.2517	0.0137943	0.503824
rs9372625	6	98344031	A	G	0.02383	0.4133	0.00176	6.75927e-42	0.000128631	98.5881	-0.00923114	0.4133	0.00971246	0.341887
rs7993663	13	55761771	C	T	0.0118	0.3571	0.00178	3.25012e-11	3.1543e-05	24.1735	-0.00923305	0.3571	0.0198456	0.641756
rs17598675	4	176647637	C	T	0.01199	0.5187	0.0017	1.74985e-12	3.2567e-05	24.9583	-0.00932294	0.5187	0.0188632	0.621138
rs535307	7	105345398	G	A	-0.01004	0.6769	0.00184	4.72999e-08	2.28355e-05	17.5002	-0.00946934	0.6769	0.0243066	0.696848
rs2256965	6	31555130	G	A	-0.01128	0.5425	0.00176	1.59001e-10	2.88243e-05	22.0899	-0.00979255	0.5425	0.0202068	0.627949
rs13090388	3	49391082	T	C	0.02852	0.3095	0.00184	4.29042e-54	0.000184235	141.213	-0.00994769	0.3095	0.00853058	0.243565
rs16846463	2	142316255	G	A	-0.02256	0.1173	0.00283	1.38007e-15	0.000115287	88.3598	-0.0100069	0.1173	0.016544	0.545269
rs10189857	2	60713235	G	A	-0.01725	0.4184	0.00171	6.70039e-24	6.74066e-05	51.66	-0.0102826	0.4184	0.0131383	0.43384
rs7016302	8	4833041	G	C	0.01243	0.1769	0.00228	4.98001e-08	3.5001e-05	26.8237	-0.0103462	0.1769	0.0240776	0.667413
rs4787457	16	28555400	G	A	-0.01741	0.3146	0.00176	3.72992e-23	6.86627e-05	52.6228	-0.0104652	0.3146	0.0132925	0.431103
rs301800	1	8490603	C	T	-0.01516	0.8197	0.00224	1.33015e-11	5.2063e-05	39.9002	-0.0104877	0.8197	0.0194277	0.589312
rs4392737	6	145110726	G	A	-0.0097	0.3827	0.00173	2.24001e-08	2.13151e-05	16.335	-0.0105457	0.3827	0.0236167	0.655211
rs702606	5	53167117	C	T	-0.01427	0.1701	0.0025	1.12001e-08	4.61297e-05	35.3528	-0.0106662	0.1701	0.023017	0.643073
rs12332731	5	93033082	A	T	0.01374	0.2024	0.00218	3.11997e-10	4.27669e-05	32.7755	-0.0106949	0.2024	0.0204766	0.601463
rs10773002	12	123746961	T	A	-0.02191	0.7211	0.00197	8.67961e-29	0.00010874	83.3415	-0.0110681	0.7211	0.0118586	0.350645
rs4700393	5	60098267	G	A	0.02086	0.5289	0.0017	1.51008e-34	9.85687e-05	75.5449	-0.0113767	0.5289	0.0107679	0.290724
rs34853711	7	2214187	C	G	-0.01596	0.2466	0.00206	9.88098e-15	5.77024e-05	44.2224	-0.0114676	0.2466	0.0168662	0.496556
rs72840994	10	87124801	G	T	0.01247	0.182	0.00216	7.76998e-09	3.52266e-05	26.9966	-0.0115511	0.182	0.0227457	0.611569
rs12682775	9	135490491	C	T	0.01187	0.2143	0.00204	5.99004e-09	3.19184e-05	24.4612	-0.011631	0.2143	0.0228926	0.611405
rs35532491	22	34329603	T	A	0.02007	0.1071	0.00286	2.41991e-12	9.12448e-05	69.9312	-0.0117952	0.1071	0.0183679	0.520767
rs10887801	10	90079714	T	G	0.01087	0.4371	0.00171	2.27002e-10	2.67671e-05	20.5133	-0.0118702	0.4371	0.0208684	0.569485
rs35417702	7	71739916	T	C	-0.01445	0.5765	0.0017	1.93019e-17	4.73008e-05	36.2503	-0.011986	0.5765	0.0155381	0.440471
rs11123818	2	100867308	A	G	0.02081	0.3946	0.00175	1.71989e-32	9.80968e-05	75.1832	-0.0121932	0.3946	0.0111148	0.272632
rs6805241	3	116532683	C	T	-0.01413	0.1973	0.00203	3.0903e-12	4.52291e-05	34.6626	-0.0122114	0.1973	0.0188639	0.517411
rs10798418	1	175839834	T	C	-0.00957	0.466	0.00173	3.29003e-08	2.07476e-05	15.9001	-0.0124946	0.466	0.0239141	0.601338
rs10215082	7	92657985	G	A	0.01303	0.5612	0.00172	3.32966e-14	3.84614e-05	29.4758	-0.0127635	0.5612	0.0172612	0.459644
rs4904523	14	89723630	A	G	-0.00936	0.4592	0.0017	3.70997e-08	1.98471e-05	15.21	-0.0129209	0.4592	0.0239825	0.590048
rs10191758	2	144263280	G	A	0.01631	0.381	0.00175	9.60064e-21	6.02608e-05	46.1832	-0.0129319	0.381	0.0141346	0.360236
rs1827540	5	63001049	G	A	-0.0106	0.466	0.0017	4.49997e-10	2.54539e-05	19.5069	-0.0130573	0.466	0.0212078	0.538105
rs837080	8	130925116	C	T	0.01092	0.4932	0.0017	1.43001e-10	2.70139e-05	20.7024	-0.0132571	0.4932	0.02058	0.519465
rs28513670	15	65982677	G	A	0.01477	0.1531	0.00225	5.06058e-11	4.94189e-05	37.8737	-0.0132911	0.1531	0.0201656	0.509832
rs1949226	4	21919895	A	T	-0.00965	0.5901	0.00174	2.84001e-08	2.10959e-05	16.1671	-0.0132932	0.5901	0.0237209	0.575208
rs4757957	11	12881398	C	G	0.0141	0.6514	0.00184	1.81009e-14	4.50372e-05	34.5155	-0.0134473	0.6514	0.0170874	0.431298
rs10875121	1	98417446	C	G	0.01834	0.8571	0.00226	5.52968e-16	7.61936e-05	58.3949	-0.0135271	0.8571	0.0165555	0.413885
rs4766424	12	1954096	G	C	-0.0141	0.91156	0.00258	4.42996e-08	4.50372e-05	34.5155	-0.0137014	0.91156	0.0238493	0.565629
rs55736314	3	71586293	G	C	0.01431	0.4167	0.00174	1.63005e-16	4.63887e-05	35.5513	-0.0137368	0.4167	0.0160154	0.391045
rs4778058	15	93456069	C	T	0.01017	0.5221	0.0017	2.39999e-09	2.34307e-05	17.9564	-0.0137641	0.5221	0.0224215	0.539295
rs1947114	2	166180772	G	A	0.01071	0.2551	0.00192	2.63998e-08	2.59849e-05	19.9139	-0.0139111	0.2551	0.0239467	0.561294
rs4352658	6	88279872	T	C	-0.0212	0.09014	0.00308	5.55009e-12	0.000101808	78.0276	-0.0139374	0.09014	0.0194055	0.472623
rs1964927	21	42653237	G	A	-0.01423	0.6378	0.00177	9.8992e-16	4.58715e-05	35.1549	-0.0143885	0.6378	0.0165022	0.383258
rs1584469	5	120101694	T	C	-0.01303	0.3112	0.00185	2.09991e-12	3.84614e-05	29.4758	-0.0144818	0.3112	0.0189006	0.443552
rs11678980	2	162101261	A	G	-0.01744	0.4456	0.00172	4.29042e-24	6.88995e-05	52.8043	-0.0146604	0.4456	0.013328	0.271345
rs1689510	12	56396768	C	G	0.01761	0.3435	0.0018	1.39991e-22	7.02492e-05	53.8388	-0.0147861	0.3435	0.0134596	0.271962
rs406413	5	113898581	T	A	-0.01695	0.2109	0.00209	4.83949e-16	6.50825e-05	49.8788	-0.0153732	0.2109	0.0162022	0.342706
rs6938002	6	37526024	A	G	-0.01008	0.3963	0.00173	5.41003e-09	2.30178e-05	17.64	-0.0154404	0.3963	0.0226272	0.494998
rs1363862	5	59670035	A	G	-0.01171	0.2602	0.00192	1.02e-09	3.10637e-05	23.8062	-0.0157575	0.2602	0.0214805	0.463211
rs7796203	7	117505487	A	G	-0.01074	0.5255	0.00171	3.59998e-10	2.61307e-05	20.0256	-0.0157774	0.5255	0.0209677	0.451774
rs4382592	9	134870755	G	T	0.01636	0.699	0.00185	1.00995e-18	6.06308e-05	46.4668	-0.0158872	0.699	0.0149551	0.288086
rs4839155	1	112161489	G	T	-0.01251	0.25	0.002	3.94003e-10	3.5453e-05	27.1701	-0.0159078	0.25	0.0211697	0.452386
rs71646142	1	212369228	T	C	0.01286	0.1735	0.00217	3.11e-09	3.74644e-05	28.7117	-0.0163032	0.1735	0.0222981	0.46469
rs1618725	18	21126952	T	C	0.01477	0.5204	0.00174	2.22024e-17	4.94189e-05	37.8737	-0.0163637	0.5204	0.0151852	0.281207
rs9882532	3	16865845	C	T	-0.01208	0.3639	0.00177	8.16959e-12	3.30577e-05	25.3344	-0.0164379	0.3639	0.0194429	0.397862
rs1106090	2	58068741	A	G	0.01173	0.6259	0.00175	2.08978e-11	3.11699e-05	23.8876	-0.0164561	0.6259	0.0199014	0.408303
rs10862376	12	82257633	A	T	0.01616	0.1361	0.00239	1.39991e-11	5.91576e-05	45.3377	-0.0181307	0.1361	0.0197728	0.359169
rs12804787	11	133811072	G	A	-0.01814	0.06803	0.00327	2.95999e-08	7.4541e-05	57.1283	-0.0182656	0.06803	0.0227851	0.422757
rs1566085	8	142624527	T	G	0.01645	0.5697	0.00171	6.90081e-22	6.12997e-05	46.9795	-0.018764	0.5697	0.0138004	0.173936
rs2787101	14	30105121	T	C	0.00968	0.6173	0.00174	2.5e-08	2.12273e-05	16.2677	-0.0189004	0.6173	0.0238115	0.427339
rs6557171	6	152234593	C	T	0.01567	0.7245	0.00181	4.14954e-18	5.56246e-05	42.6299	-0.0193779	0.7245	0.0151239	0.200098
rs36083520	4	23715876	C	T	0.01629	0.1667	0.00223	2.60016e-13	6.01131e-05	46.07	-0.0195061	0.1667	0.018084	0.28075
rs1381247	17	2302387	C	T	-0.01013	0.2908	0.00182	2.45997e-08	2.32467e-05	17.8154	-0.0197124	0.2908	0.0234627	0.400818
rs13145650	4	122963344	T	C	-0.01918	0.90816	0.00306	3.79997e-10	8.33325e-05	63.8666	-0.0197299	0.90816	0.0209166	0.345544
rs736282	14	94287860	C	T	-0.01082	0.5153	0.0017	2.07e-10	2.65214e-05	20.325	-0.0204877	0.5153	0.0207909	0.32442
rs7863447	9	14155418	A	G	0.01678	0.8333	0.00233	5.91017e-13	6.37837e-05	48.8833	-0.0204923	0.8333	0.0184294	0.266165
rs743316	21	35252696	C	T	-0.01185	0.182	0.00208	1.2e-08	3.18109e-05	24.3788	-0.0215397	0.182	0.0232749	0.354735
rs892612	5	136533365	C	A	0.01464	0.8418	0.00237	6.62995e-10	4.85528e-05	37.2099	-0.021549	0.8418	0.0211678	0.308672
rs77835879	12	26522623	G	A	-0.01601	0.09014	0.00288	2.67997e-08	5.80645e-05	44.4999	-0.0218966	0.09014	0.0233567	0.348509
rs77025239	3	180734185	A	G	-0.01422	0.1088	0.00234	1.32999e-09	4.58071e-05	35.1055	-0.0219217	0.1088	0.0219811	0.318621
rs11635092	15	27234553	A	G	-0.01231	0.3639	0.00177	3.88956e-12	3.43285e-05	26.3083	-0.0219695	0.3639	0.0190814	0.249586
rs17126938	10	111761351	C	T	0.01536	0.1207	0.0025	8.13992e-10	5.34457e-05	40.9599	-0.0222492	0.1207	0.0212899	0.295996
rs12503522	4	94543233	T	C	-0.01125	0.2483	0.00188	2.24001e-09	2.86712e-05	21.9726	-0.0222937	0.2483	0.0221522	0.314229
rs16854920	1	204966170	C	T	0.01007	0.3554	0.00181	2.50998e-08	2.29722e-05	17.605	-0.0224414	0.3554	0.0234123	0.337795
rs11657342	17	79355294	A	G	0.01404	0.3554	0.00191	1.93999e-13	4.46548e-05	34.2224	-0.0232977	0.3554	0.0165548	0.159337
rs9936270	16	12215741	T	C	-0.0136	0.3078	0.00198	6.42984e-12	4.18999e-05	32.111	-0.0238432	0.3078	0.019237	0.21518
rs1882273	2	194028079	C	G	-0.01231	0.3469	0.00181	1.08993e-11	3.43285e-05	26.3083	-0.0238789	0.3469	0.0191809	0.213158
rs7803932	7	70203673	A	G	0.0143	0.1565	0.00226	2.44e-10	4.63239e-05	35.5016	-0.024072	0.1565	0.0209969	0.251605
rs7233920	18	37416318	A	G	-0.01315	0.216	0.00202	7.13017e-11	3.91731e-05	30.0212	-0.0241054	0.216	0.0204872	0.239353
rs1427298	2	145214421	T	C	0.0102	0.4116	0.00172	3.27997e-09	2.35691e-05	18.0625	-0.0244333	0.4116	0.0224514	0.276472
rs62183776	2	172858117	T	C	-0.01308	0.1905	0.00217	1.64999e-09	3.87572e-05	29.7024	-0.0248141	0.1905	0.0217115	0.25308
rs4726070	7	151328218	A	G	0.01251	0.6207	0.00174	5.94977e-13	3.5453e-05	27.1701	-0.0255214	0.6207	0.0183424	0.164108
rs1391438	4	106151843	C	T	-0.0167	0.6854	0.00183	5.79029e-20	6.3177e-05	48.4183	-0.0257649	0.6854	0.0144803	0.0751893
rs1291818	10	11132190	C	T	-0.01085	0.5153	0.0017	1.78e-10	2.66687e-05	20.4379	-0.0260877	0.5153	0.0210571	0.215382
rs2283076	7	126478190	G	A	-0.01143	0.2143	0.00204	2.07e-08	2.9596e-05	22.6813	-0.0272133	0.2143	0.0234175	0.245198
rs11694904	2	180925445	T	C	0.01215	0.3384	0.00185	4.77969e-11	3.34419e-05	25.6288	-0.0273083	0.3384	0.0199928	0.171967
rs62184480	2	212654200	T	C	-0.01528	0.2449	0.00191	1.27997e-15	5.28904e-05	40.5343	-0.0273918	0.2449	0.0163331	0.0935291
rs17489649	5	109156184	G	A	-0.0139	0.3265	0.00181	1.57e-14	4.37687e-05	33.5433	-0.0279065	0.3265	0.0171167	0.103023
rs1105307	9	72046040	A	G	-0.01173	0.2449	0.00195	1.67001e-09	3.11699e-05	23.8876	-0.0283029	0.2449	0.0218603	0.195417
rs1051474	9	111881856	C	T	0.01301	0.2738	0.00188	4.85959e-12	3.83434e-05	29.3854	-0.0285373	0.2738	0.0190858	0.134859
rs7833201	8	87561978	C	G	-0.01532	0.1344	0.00262	5.04998e-09	5.31677e-05	40.7468	-0.0287903	0.1344	0.0222526	0.195736
rs3800546	6	170067022	G	C	-0.01183	0.2704	0.00194	9.72994e-10	3.17036e-05	24.2966	-0.0298859	0.2704	0.021744	0.169303
rs117799466	15	34659517	C	G	0.01173	0.3776	0.00198	2.90998e-09	3.11699e-05	23.8876	-0.0303024	0.3776	0.0209506	0.148073
rs11732657	4	172427073	A	G	-0.01274	0.7007	0.00197	9.53894e-11	3.67685e-05	28.1783	-0.0305302	0.7007	0.0201763	0.130236
rs1592757	5	103889998	C	G	-0.01045	0.3759	0.0018	5.88993e-09	2.47386e-05	18.9587	-0.0305614	0.3759	0.0224006	0.172469
rs2554835	18	74141190	A	G	0.00974	0.398	0.00175	2.68999e-08	2.14913e-05	16.47	-0.0305738	0.398	0.0235823	0.194813
rs36119825	7	48820536	A	G	0.01063	0.4694	0.00171	4.82003e-10	2.55982e-05	19.6175	-0.0306262	0.4694	0.0211893	0.148357
rs6731967	2	237145606	C	G	-0.01186	0.2092	0.00199	2.35999e-09	3.18646e-05	24.42	-0.0310727	0.2092	0.0223556	0.16455
rs62097985	18	50810675	T	C	-0.01288	0.4116	0.00172	6.06038e-14	3.7581e-05	28.801	-0.0314051	0.4116	0.0177065	0.0761215
rs73301698	12	15539771	A	G	-0.01291	0.2262	0.00208	5.81005e-10	3.77563e-05	28.9354	-0.0317937	0.2262	0.0214789	0.138812
rs225291	17	33927126	G	A	-0.01205	0.8027	0.00214	1.84001e-08	3.28937e-05	25.2087	-0.0321367	0.8027	0.023528	0.171974
rs9386787	6	109600293	G	A	0.00958	0.5136	0.0017	1.81999e-08	2.0791e-05	15.9334	-0.0323995	0.5136	0.0234284	0.166691
rs10772644	12	13417617	C	G	0.01614	0.8929	0.00267	1.5e-09	5.90112e-05	45.2255	-0.0325281	0.8929	0.0225364	0.148919
rs363096	4	3180021	C	T	0.01363	0.5748	0.00172	2.03986e-15	4.20849e-05	32.2528	-0.0328482	0.5748	0.0166635	0.0486929
rs78721320	5	3304854	A	G	0.01307	0.2041	0.00219	2.27997e-09	3.86979e-05	29.657	-0.0332715	0.2041	0.0218343	0.127554
rs2179152	6	26325888	C	T	0.01455	0.6429	0.00176	1.21004e-16	4.79577e-05	36.7538	-0.0344279	0.6429	0.0159168	0.0305422
rs4972400	2	174171884	A	G	0.01156	0.352	0.00181	1.7e-10	3.0273e-05	23.2002	-0.0357857	0.352	0.020379	0.0790864
rs4328757	3	36938180	T	C	0.01067	0.6514	0.00174	9.3901e-10	2.57912e-05	19.7654	-0.037985	0.6514	0.0215819	0.0784012
rs12028010	1	41764471	C	T	-0.01696	0.2228	0.00202	4.51024e-17	6.51593e-05	49.9376	-0.0381053	0.2228	0.0157487	0.0155383
rs3809634	16	53538157	G	A	0.01058	0.335	0.00185	1.09001e-08	2.53579e-05	19.4334	-0.0394036	0.335	0.0230517	0.0873848
rs17425572	9	88006338	G	A	-0.01224	0.5425	0.0017	6.8897e-13	3.39392e-05	26.0099	-0.0403172	0.5425	0.0183872	0.0283302
rs8008382	14	104054425	C	T	0.01208	0.6871	0.00185	6.12068e-11	3.30577e-05	25.3344	-0.040642	0.6871	0.0203209	0.0454989
rs74701752	1	20875676	T	G	0.01591	0.09524	0.00285	2.38002e-08	5.73414e-05	43.9457	-0.0428147	0.09524	0.0237727	0.0717019
rs969512	4	147872742	T	A	0.01249	0.2959	0.00179	3.22033e-12	3.53397e-05	27.0833	-0.0433095	0.2959	0.0190408	0.0229317
rs11663602	18	77578191	A	C	-0.01213	0.2568	0.0019	1.63999e-10	3.33319e-05	25.5445	-0.0452127	0.2568	0.0207187	0.0290936
rs2441111	5	57601225	A	G	0.01087	0.5323	0.0017	1.78e-10	2.67671e-05	20.5133	-0.0461055	0.5323	0.0207717	0.0264435
rs10205801	2	233597196	A	G	-0.01053	0.5068	0.00171	7.17001e-10	2.51188e-05	19.2501	-0.0467308	0.5068	0.0214264	0.0291841
rs7481514	11	131291963	G	A	0.01072	0.665	0.00178	1.55998e-09	2.60334e-05	19.9511	-0.0470256	0.665	0.0219189	0.0319184
rs4743923	9	96251061	C	T	0.00985	0.3673	0.00176	2.42003e-08	2.19794e-05	16.8441	-0.0484125	0.3673	0.0238085	0.0420112
rs9556958	13	99100046	T	C	-0.0108	0.5289	0.0017	2.38002e-10	2.64234e-05	20.2499	-0.0553198	0.5289	0.0209024	0.00813112
rs3013014	10	12396699	A	G	-0.01024	0.6105	0.00172	2.91998e-09	2.37543e-05	18.2044	-0.0733605	0.6105	0.0221288	0.000915906
rs277828	13	109693885	A	C	-0.01091	0.2568	0.00196	2.71e-08	2.69644e-05	20.6645	-0.0762924	0.2568	0.0235482	0.00119598
rs11752914	6	155910988	C	T	-0.01208	0.1973	0.00216	2.13e-08	3.30577e-05	25.3344	-0.0813606	0.1973	0.0234267	0.000514714

## Sheet: Table S5
Table S5. Genetic predictor of years of schooling and their association with SSTIs
SNP	chr	pos	effect_allele	other_allele	Years of schooling						SSTIs
					beta	eaf	se	pval	R2	F	beta	eaf	se	pval
rs9995567	4	163698499	A	G	0.00998	0.3827	0.00178	1.93001e-08	2.25634e-05	17.2917	3.8978	0.3827	1.56313	0.0126459
rs4870482	6	157079675	G	C	-0.01083	0.2585	0.0019	1.26999e-08	2.65704e-05	20.3626	3.83195	0.2585	1.50508	0.0108961
rs622169	1	244437407	T	C	0.00999	0.4677	0.00178	1.88999e-08	2.26086e-05	17.3264	3.51351	0.4677	1.5015	0.0192837
rs7016302	8	4833041	G	C	0.01243	0.1769	0.00228	4.98001e-08	3.5001e-05	26.8237	3.36283	0.1769	1.54465	0.0294744
rs4904523	14	89723630	A	G	-0.00936	0.4592	0.0017	3.70997e-08	1.98471e-05	15.21	2.86325	0.4592	1.59188	0.0720728
rs12468040	2	44854981	G	T	-0.01432	0.6037	0.00175	2.4598e-16	4.64536e-05	35.601	2.32542	0.6037	1.03352	0.0244489
rs11681861	2	29633087	G	T	-0.01435	0.1565	0.00259	2.87998e-08	4.66484e-05	35.7503	2.30662	0.1565	1.74913	0.187261
rs1592757	5	103889998	C	G	-0.01045	0.3759	0.0018	5.88993e-09	2.47386e-05	18.9587	2.2488	0.3759	1.47368	0.127016
rs2052285	16	51188432	A	G	0.01123	0.5765	0.00175	1.33999e-10	2.85693e-05	21.8945	2.13713	0.5765	1.3268	0.107237
rs4766424	12	1954096	G	C	-0.0141	0.91156	0.00258	4.42996e-08	4.50372e-05	34.5155	2.12057	0.91156	2.24823	0.34557
rs1106090	2	58068741	A	G	0.01173	0.6259	0.00175	2.08978e-11	3.11699e-05	23.8876	2.06309	0.6259	1.27025	0.104341
rs16854920	1	204966170	C	T	0.01007	0.3554	0.00181	2.50998e-08	2.29722e-05	17.605	2.05561	0.3554	1.61867	0.204106
rs113182709	8	143297485	A	G	0.03225	0.02381	0.00567	1.29e-08	0.000235565	180.566	2.05271	0.02381	2.11473	0.33171
rs10772644	12	13417617	C	G	0.01614	0.8929	0.00267	1.5e-09	5.90112e-05	45.2255	1.92689	0.8929	1.22677	0.116251
rs3026996	1	159167290	C	A	-0.01537	0.284	0.00199	1.05003e-14	5.35153e-05	41.0132	1.8933	0.284	1.16461	0.104014
rs112687095	4	1777045	A	G	0.01325	0.165	0.00238	2.42003e-08	3.97711e-05	30.4795	1.84906	0.165	2.18113	0.396577
rs4442732	14	61025617	G	A	-0.01063	0.5969	0.00176	1.49001e-09	2.55982e-05	19.6175	1.7968	0.5969	1.52399	0.238393
rs9384679	6	108864419	T	C	-0.00959	0.4082	0.00176	4.88e-08	2.08344e-05	15.9666	1.79353	0.4082	1.5537	0.248352
rs113520408	7	128402782	A	G	0.01304	0.2857	0.00192	1.02e-11	3.85205e-05	29.521	1.7638	0.2857	1.36503	0.19631
rs2287838	19	9959014	A	G	-0.01152	0.534	0.00171	1.53003e-11	3.00639e-05	23.0399	1.75347	0.534	1.28472	0.172296
rs11752914	6	155910988	C	T	-0.01208	0.1973	0.00216	2.13e-08	3.30577e-05	25.3344	1.74669	0.1973	1.64735	0.289007
rs4984541	15	96911139	G	A	0.01233	0.2415	0.00207	2.77e-09	3.44401e-05	26.3938	1.71938	0.2415	1.35442	0.204277
rs9616906	22	51104680	A	G	0.01497	0.4235	0.00172	2.92012e-18	5.07662e-05	38.9063	1.62325	0.4235	0.995324	0.102917
rs535307	7	105345398	G	A	-0.01004	0.6769	0.00184	4.72999e-08	2.28355e-05	17.5002	1.59363	0.6769	1.74303	0.360567
rs736282	14	94287860	C	T	-0.01082	0.5153	0.0017	2.07e-10	2.65214e-05	20.325	1.58965	0.5153	1.37708	0.248352
rs1450782	4	112514407	G	T	-0.00945	0.602	0.00173	4.93003e-08	2.02306e-05	15.5039	1.57672	0.602	1.55556	0.310771
rs11635092	15	27234553	A	G	-0.01231	0.3639	0.00177	3.88956e-12	3.43285e-05	26.3083	1.55971	0.3639	1.36474	0.253098
rs730384	14	74889870	A	G	0.01016	0.4558	0.00171	3.01002e-09	2.33846e-05	17.9211	1.55512	0.4558	1.47638	0.292188
rs7603132	2	4951548	A	G	0.01317	0.1548	0.00215	9.17001e-10	3.92923e-05	30.1126	1.47304	0.1548	1.35156	0.275763
rs8008382	14	104054425	C	T	0.01208	0.6871	0.00185	6.12068e-11	3.30577e-05	25.3344	1.4404	0.6871	1.26656	0.255432
rs4369924	20	41954383	A	G	0.01362	0.1684	0.00234	5.81996e-09	4.20232e-05	32.2055	1.43172	0.1684	1.68135	0.394476
rs4972400	2	174171884	A	G	0.01156	0.352	0.00181	1.7e-10	3.0273e-05	23.2002	1.29758	0.352	1.33218	0.330044
rs17565975	11	111586950	A	G	-0.01142	0.5306	0.00171	2.55976e-11	2.95442e-05	22.6417	1.26095	0.5306	1.29597	0.330567
rs225291	17	33927126	G	A	-0.01205	0.8027	0.00214	1.84001e-08	3.28937e-05	25.2087	1.22822	0.8027	1.55187	0.428685
rs56391344	15	78006899	A	G	0.01571	0.2381	0.00197	1.33999e-15	5.59089e-05	42.8478	1.22215	0.2381	1.14577	0.286122
rs1964927	21	42653237	G	A	-0.01423	0.6378	0.00177	9.8992e-16	4.58715e-05	35.1549	1.21574	0.6378	1.06114	0.251921
rs790647	10	106776484	A	C	-0.01482	0.2347	0.00202	2.1702e-13	4.9754e-05	38.1305	1.20108	0.2347	1.22132	0.325398
rs12804787	11	133811072	G	A	-0.01814	0.06803	0.00327	2.95999e-08	7.4541e-05	57.1283	1.16869	0.06803	1.99008	0.557031
rs73301698	12	15539771	A	G	-0.01291	0.2262	0.00208	5.81005e-10	3.77563e-05	28.9354	1.11541	0.2262	1.44074	0.438816
rs4846724	1	221967817	A	G	0.01018	0.4915	0.0017	2.26001e-09	2.34768e-05	17.9917	1.1002	0.4915	1.46365	0.452245
rs17563464	5	26913774	A	C	-0.01477	0.2041	0.00212	2.89001e-12	4.94189e-05	37.8737	1.09005	0.2041	1.43534	0.447593
rs2885198	3	143636421	G	A	-0.01025	0.5017	0.0017	1.81001e-09	2.38007e-05	18.24	1.0439	0.5017	1.43415	0.46668
rs6803651	3	64431730	T	G	0.01131	0.415	0.00172	4.36014e-11	2.89778e-05	22.2076	1.04332	0.415	1.32626	0.431477
rs10460095	18	22624708	A	G	-0.01066	0.5867	0.00171	4.87001e-10	2.57428e-05	19.7284	0.919325	0.5867	1.38837	0.507867
rs6959891	7	54714000	G	A	-0.01136	0.2959	0.00189	1.74e-09	2.92346e-05	22.4044	0.90669	0.2959	1.50528	0.546948
rs12375949	9	124617900	C	T	0.01447	0.5697	0.00172	3.30979e-17	4.74318e-05	36.3508	0.863856	0.5697	1.03663	0.404657
rs11620355	13	92044587	A	G	0.01756	0.1156	0.003	4.77002e-09	6.98509e-05	53.5335	0.848519	0.1156	1.59453	0.594627
rs1381247	17	2302387	C	T	-0.01013	0.2908	0.00182	2.45997e-08	2.32467e-05	17.8154	0.839092	0.2908	1.46101	0.565748
rs9936270	16	12215741	T	C	-0.0136	0.3078	0.00198	6.42984e-12	4.18999e-05	32.111	0.823529	0.3078	1.27206	0.517374
rs4382592	9	134870755	G	T	0.01636	0.699	0.00185	1.00995e-18	6.06308e-05	46.4668	0.812958	0.699	1.00244	0.41738
rs2441111	5	57601225	A	G	0.01087	0.5323	0.0017	1.78e-10	2.67671e-05	20.5133	0.809568	0.5323	1.36155	0.552114
rs9320493	6	114742697	G	A	-0.01394	0.8639	0.0024	6.12999e-09	4.4021e-05	33.7366	0.774749	0.8639	1.69297	0.64722
rs77025239	3	180734185	A	G	-0.01422	0.1088	0.00234	1.32999e-09	4.58071e-05	35.1055	0.773558	0.1088	1.36428	0.570707
rs363096	4	3180021	C	T	0.01363	0.5748	0.00172	2.03986e-15	4.20849e-05	32.2528	0.77036	0.5748	1.10785	0.486827
rs7863447	9	14155418	A	G	0.01678	0.8333	0.00233	5.91017e-13	6.37837e-05	48.8833	0.768772	0.8333	1.09654	0.483249
rs7321274	13	69146186	G	A	-0.01275	0.1956	0.00211	1.59001e-09	3.68263e-05	28.2226	0.760784	0.1956	1.37255	0.579383
rs4888746	16	78172252	G	A	-0.00952	0.3776	0.00174	4.15002e-08	2.05314e-05	15.7344	0.745798	0.3776	1.56513	0.633711
rs35532491	22	34329603	T	A	0.02007	0.1071	0.00286	2.41991e-12	9.12448e-05	69.9312	0.727454	0.1071	2.03288	0.720461
rs4328757	3	36938180	T	C	0.01067	0.6514	0.00174	9.3901e-10	2.57912e-05	19.7654	0.721649	0.6514	1.38707	0.602875
rs9556958	13	99100046	T	C	-0.0108	0.5289	0.0017	2.38002e-10	2.64234e-05	20.2499	0.712963	0.5289	1.37963	0.605311
rs837080	8	130925116	C	T	0.01092	0.4932	0.0017	1.43001e-10	2.70139e-05	20.7024	0.695971	0.4932	1.35531	0.607592
rs9372625	6	98344031	A	G	0.02383	0.4133	0.00176	6.75927e-42	0.000128631	98.5881	0.675619	0.4133	0.66303	0.308209
rs10940921	5	30808645	G	T	-0.01089	0.5697	0.00177	7.00003e-10	2.68656e-05	20.5889	0.67034	0.5697	1.34986	0.619472
rs12602286	17	19236954	T	G	0.01701	0.8861	0.00255	2.36974e-11	6.55441e-05	50.2325	0.6408	0.8861	1.14638	0.576179
rs818415	16	65448079	G	T	0.01235	0.182	0.00219	1.72001e-08	3.45519e-05	26.4795	0.623482	0.182	1.63563	0.703064
rs12682775	9	135490491	C	T	0.01187	0.2143	0.00204	5.99004e-09	3.19184e-05	24.4612	0.614996	0.2143	1.36479	0.652265
rs17551064	7	49869771	G	A	-0.01493	0.1599	0.0023	8.61986e-11	5.04953e-05	38.6987	0.596115	0.1599	1.35968	0.661079
rs10191758	2	144263280	G	A	0.01631	0.381	0.00175	9.60064e-21	6.02608e-05	46.1832	0.594727	0.381	0.956468	0.534077
rs3890802	5	152081927	A	G	-0.01133	0.2687	0.00191	2.74e-09	2.90804e-05	22.2862	0.59135	0.2687	1.5534	0.703439
rs9342482	6	66223843	T	G	0.01264	0.2908	0.00197	1.36e-10	3.61936e-05	27.7377	0.585443	0.2908	1.34494	0.663349
rs9964724	18	35159124	T	C	0.01978	0.6599	0.00183	2.66011e-27	8.86272e-05	67.9249	0.571284	0.6599	0.849343	0.50119
rs1558727	12	97680631	T	C	-0.01069	0.4847	0.0017	3.09001e-10	2.58879e-05	19.8395	0.570627	0.4847	1.40318	0.684253
rs10963297	9	1791832	G	C	0.01904	0.2517	0.00198	7.36038e-22	8.21205e-05	62.9376	0.561975	0.2517	0.877101	0.521706
rs702606	5	53167117	C	T	-0.01427	0.1701	0.0025	1.12001e-08	4.61297e-05	35.3528	0.553609	0.1701	1.4576	0.704088
rs2901616	1	72122959	A	G	0.00941	0.517	0.00171	3.76999e-08	2.00597e-05	15.3729	0.552604	0.517	1.56217	0.723533
rs13010566	2	125873208	C	A	0.0106	0.5612	0.0017	4.58997e-10	2.54539e-05	19.5069	0.54717	0.5612	1.40566	0.697083
rs6122735	20	47523732	T	C	0.0105	0.4133	0.00174	1.49001e-09	2.49759e-05	19.1406	0.52381	0.4133	1.42857	0.713868
rs78721320	5	3304854	A	G	0.01307	0.2041	0.00219	2.27997e-09	3.86979e-05	29.657	0.520275	0.2041	1.45371	0.720422
rs9436866	1	69427576	C	A	0.01882	0.09524	0.00289	7.45075e-11	8.02338e-05	61.4916	0.499469	0.09524	1.21148	0.680134
rs6805241	3	116532683	C	T	-0.01413	0.1973	0.00203	3.0903e-12	4.52291e-05	34.6626	0.4954	0.1973	1.21727	0.684025
rs7257460	19	30746753	C	T	-0.01145	0.2704	0.00189	1.25e-09	2.96996e-05	22.7608	0.454148	0.2704	1.51092	0.763736
rs10797055	1	159906849	G	A	0.00986	0.5102	0.00172	1.03999e-08	2.20241e-05	16.8784	0.446247	0.5102	1.49087	0.764696
rs894067	11	76454408	A	G	0.01041	0.3929	0.00175	2.74e-09	2.45496e-05	18.8139	0.422671	0.3929	1.46974	0.773667
rs9386787	6	109600293	G	A	0.00958	0.5136	0.0017	1.81999e-08	2.0791e-05	15.9334	0.417537	0.5136	1.59708	0.793755
rs4073894	7	104466964	A	G	0.01524	0.1769	0.00211	5.40008e-13	5.26139e-05	40.3224	0.413386	0.1769	1.20079	0.730649
rs6123924	20	58219764	G	A	-0.01528	0.1599	0.00235	7.54918e-11	5.28904e-05	40.5343	0.412304	0.1599	1.4856	0.781371
rs1671770	12	120946568	C	A	-0.01342	0.8061	0.00223	1.90999e-09	4.07982e-05	31.2667	0.394933	0.8061	1.51267	0.794028
rs4778058	15	93456069	C	T	0.01017	0.5221	0.0017	2.39999e-09	2.34307e-05	17.9564	0.393314	0.5221	1.48476	0.791086
rs10456918	6	119233480	C	A	0.01485	0.182	0.00224	3.67029e-11	4.99556e-05	38.2851	0.390572	0.182	1.44781	0.787339
rs892612	5	136533365	C	A	0.01464	0.8418	0.00237	6.62995e-10	4.85528e-05	37.2099	0.382514	0.8418	1.37978	0.781605
rs11123818	2	100867308	A	G	0.02081	0.3946	0.00175	1.71989e-32	9.80968e-05	75.1832	0.345988	0.3946	0.725613	0.633489
rs36119825	7	48820536	A	G	0.01063	0.4694	0.00171	4.82003e-10	2.55982e-05	19.6175	0.338664	0.4694	1.38288	0.806535
rs9386319	6	96566419	G	A	0.00991	0.4269	0.00174	1.26999e-08	2.2248e-05	17.05	0.322906	0.4269	1.51362	0.831067
rs13029509	2	215374209	A	G	-0.01049	0.4677	0.0017	7.17001e-10	2.49283e-05	19.1041	0.314585	0.4677	1.4204	0.824721
rs4392737	6	145110726	G	A	-0.0097	0.3827	0.00173	2.24001e-08	2.13151e-05	16.335	0.309278	0.3827	1.54639	0.841481
rs77835879	12	26522623	G	A	-0.01601	0.09014	0.00288	2.67997e-08	5.80645e-05	44.4999	0.306059	0.09014	1.75515	0.861569
rs4743923	9	96251061	C	T	0.00985	0.3673	0.00176	2.42003e-08	2.19794e-05	16.8441	0.304569	0.3673	1.52284	0.841481
rs35475880	3	168853348	T	G	-0.01511	0.1837	0.00208	3.80014e-13	5.17201e-05	39.6374	0.297816	0.1837	1.07876	0.782492
rs11678980	2	162101261	A	G	-0.01744	0.4456	0.00172	4.29042e-24	6.88995e-05	52.8043	0.286697	0.4456	0.87156	0.742195
rs34485537	16	83608924	T	C	0.01075	0.3895	0.00173	5.66996e-10	2.61793e-05	20.0629	0.27907	0.3895	1.37674	0.839367
rs12028010	1	41764471	C	T	-0.01696	0.2228	0.00202	4.51024e-17	6.51593e-05	49.9376	0.271226	0.2228	1.03774	0.793812
rs510706	11	90191286	C	G	0.01071	0.6156	0.0018	2.72998e-09	2.59849e-05	19.9139	0.261438	0.6156	1.42857	0.854793
rs2302761	17	7358520	T	C	0.01354	0.1905	0.00209	1e-10	4.1531e-05	31.8283	0.243722	0.1905	1.42541	0.864236
rs4700393	5	60098267	G	A	0.02086	0.5289	0.0017	1.51008e-34	9.85687e-05	75.5449	0.230105	0.5289	0.704698	0.744023
rs2554835	18	74141190	A	G	0.00974	0.398	0.00175	2.68999e-08	2.14913e-05	16.47	0.225873	0.398	1.51951	0.881831
rs1427298	2	145214421	T	C	0.0102	0.4116	0.00172	3.27997e-09	2.35691e-05	18.0625	0.205882	0.4116	1.47059	0.88866
rs2570497	2	104441546	T	C	-0.01233	0.6735	0.00177	3.0297e-12	3.44401e-05	26.3938	0.186537	0.6735	1.2571	0.882037
rs34316	5	88015545	C	A	-0.02016	0.5799	0.00177	3.34965e-30	9.20649e-05	70.5598	0.183532	0.5799	0.739087	0.803885
rs1689510	12	56396768	C	G	0.01761	0.3435	0.0018	1.39991e-22	7.02492e-05	53.8388	0.176036	0.3435	0.897217	0.844452
rs4384309	10	133110596	A	G	0.0109	0.4796	0.00172	2.52e-10	2.6915e-05	20.6267	0.174312	0.4796	1.37615	0.899204
rs12643771	4	140753103	T	C	0.01518	0.3112	0.00184	1.6099e-16	5.22004e-05	40.0055	0.171278	0.3112	1.11989	0.878445
rs12955211	18	25572105	A	T	0.01097	0.3554	0.00182	1.59001e-09	2.72618e-05	20.8925	0.164084	0.3554	1.48587	0.912069
rs11657342	17	79355294	A	G	0.01404	0.3554	0.00191	1.93999e-13	4.46548e-05	34.2224	0.14245	0.3554	1.10399	0.897332
rs10798418	1	175839834	T	C	-0.00957	0.466	0.00173	3.29003e-08	2.07476e-05	15.9001	0.135841	0.466	1.57785	0.931393
rs2447535	8	118946183	G	A	0.01181	0.7245	0.00185	1.69001e-10	3.15965e-05	24.2145	0.127011	0.7245	1.26164	0.919812
rs277828	13	109693885	A	C	-0.01091	0.2568	0.00196	2.71e-08	2.69644e-05	20.6645	0.119157	0.2568	1.79652	0.947118
rs16995054	20	14811733	T	C	-0.0139	0.2007	0.00208	2.52e-11	4.37687e-05	33.5433	0.115108	0.2007	1.3741	0.93324
rs17425572	9	88006338	G	A	-0.01224	0.5425	0.0017	6.8897e-13	3.39392e-05	26.0099	0.106209	0.5425	1.21732	0.930474
rs10773002	12	123746961	T	A	-0.02191	0.7211	0.00197	8.67961e-29	0.00010874	83.3415	0.104975	0.7211	0.78503	0.893623
rs34394051	1	6853091	G	A	0.01392	0.1599	0.0024	6.19998e-09	4.38948e-05	33.6399	0.100575	0.1599	1.35057	0.940638
rs9349956	6	14718260	C	A	0.01881	0.2398	0.00225	6.28058e-17	8.01486e-05	61.4262	0.0797448	0.2398	1.47262	0.956814
rs72807818	2	51819019	A	G	0.01915	0.1241	0.00252	2.78997e-14	8.3072e-05	63.6669	0.0574413	0.1241	1.32115	0.96532
rs1566085	8	142624527	T	G	0.01645	0.5697	0.00171	6.90081e-22	6.12997e-05	46.9795	0.0486322	0.5697	0.893617	0.956599
rs62184480	2	212654200	T	C	-0.01528	0.2449	0.00191	1.27997e-15	5.28904e-05	40.5343	0.026178	0.2449	1.08639	0.980776
rs2820314	1	201872209	C	A	-0.011	0.3163	0.0018	9.34007e-10	2.74111e-05	21.0069	-0.00909091	0.3163	1.46364	0.995044
rs31940	5	11476812	A	G	0.01548	0.1344	0.00246	3.23996e-10	5.4284e-05	41.6024	-0.0129199	0.1344	1.53747	0.993295
rs1949226	4	21919895	A	T	-0.00965	0.5901	0.00174	2.84001e-08	2.10959e-05	16.1671	-0.0414508	0.5901	1.56477	0.978866
rs66568921	3	85672018	G	T	0.01565	0.3639	0.00182	7.49031e-18	5.54827e-05	42.5212	-0.0447284	0.3639	0.952077	0.962529
rs10215082	7	92657985	G	A	0.01303	0.5612	0.00172	3.32966e-14	3.84614e-05	29.4758	-0.0460476	0.5612	1.12817	0.967442
rs1363862	5	59670035	A	G	-0.01171	0.2602	0.00192	1.02e-09	3.10637e-05	23.8062	-0.0512383	0.2602	1.52007	0.97311
rs9289300	3	127144988	C	T	0.01512	0.1837	0.00234	1.09999e-10	5.17886e-05	39.6899	-0.0727513	0.1837	1.4418	0.959757
rs795230	11	30774525	T	C	0.00952	0.4184	0.00172	2.97002e-08	2.05314e-05	15.7344	-0.0840336	0.4184	1.58613	0.957748
rs2971970	7	133643778	G	T	0.01654	0.7721	0.00207	1.24997e-15	6.19723e-05	47.4949	-0.0846433	0.7721	1.20314	0.943914
rs62097985	18	50810675	T	C	-0.01288	0.4116	0.00172	6.06038e-14	3.7581e-05	28.801	-0.0931677	0.4116	1.17236	0.936659
rs6513959	20	43620856	G	A	-0.01177	0.2789	0.00185	1.88001e-10	3.13829e-05	24.0508	-0.0934579	0.2789	1.27443	0.941541
rs152603	5	106774922	G	A	0.01019	0.3861	0.00177	9.47e-09	2.35229e-05	18.0271	-0.0981354	0.3861	1.65849	0.952815
rs1866823	8	57436577	A	G	0.01009	0.551	0.00171	3.80996e-09	2.30635e-05	17.675	-0.109019	0.551	1.51635	0.942685
rs80171383	11	46084677	A	G	0.0145	0.1241	0.00241	1.83e-09	4.76287e-05	36.5016	-0.137931	0.1241	1.45517	0.924484
rs7481514	11	131291963	G	A	0.01072	0.665	0.00178	1.55998e-09	2.60334e-05	19.9511	-0.158582	0.665	1.57649	0.919875
rs13141210	4	67891641	T	C	0.01361	0.5085	0.00172	2.25996e-15	4.19615e-05	32.1583	-0.161646	0.5085	1.08009	0.881033
rs10760023	9	121958917	G	C	0.01095	0.3316	0.00183	2.12002e-09	2.71625e-05	20.8164	-0.164384	0.3316	1.47032	0.910981
rs3747631	1	204587569	C	G	0.02207	0.2279	0.00208	2.9703e-26	0.000110334	84.5631	-0.167648	0.2279	0.797463	0.83349
rs74998289	17	43913558	G	T	-0.01821	0.2398	0.00213	1.31009e-17	7.51174e-05	57.57	-0.197694	0.2398	1.48819	0.894319
rs3809634	16	53538157	G	A	0.01058	0.335	0.00185	1.09001e-08	2.53579e-05	19.4334	-0.198488	0.335	1.57845	0.899931
rs7808399	7	8075222	G	A	0.0107	0.5476	0.00171	3.77998e-10	2.59364e-05	19.8767	-0.224299	0.5476	1.37383	0.87031
rs7594904	2	101184651	C	T	0.00969	0.4184	0.00173	2.04998e-08	2.12712e-05	16.3014	-0.227038	0.4184	1.51703	0.881033
rs2067854	14	72425819	A	G	0.01477	0.182	0.00209	1.38007e-12	4.94189e-05	37.8737	-0.236967	0.182	1.1239	0.833009
rs3897821	1	243420388	G	A	-0.01502	0.3503	0.0018	8.25087e-17	5.11059e-05	39.1666	-0.23968	0.3503	1.06525	0.821979
rs9914918	17	46962021	A	G	0.01155	0.2823	0.00189	8.9e-10	3.02207e-05	23.1601	-0.25974	0.2823	1.42857	0.855725
rs35316276	16	67850700	T	C	0.01173	0.2942	0.00194	1.51999e-09	3.11699e-05	23.8876	-0.272805	0.2942	1.36402	0.841481
rs2179152	6	26325888	C	T	0.01455	0.6429	0.00176	1.21004e-16	4.79577e-05	36.7538	-0.274914	0.6429	1.09278	0.801372
rs73344830	10	103816828	G	A	-0.0172	0.602	0.00172	1.94984e-23	6.70164e-05	51.361	-0.27907	0.602	0.860465	0.745693
rs2819336	1	44015809	C	T	-0.01828	0.6616	0.00177	5.46009e-25	7.5696e-05	58.0135	-0.284464	0.6616	0.83151	0.732272
rs7315713	12	75383884	T	A	-0.01022	0.6633	0.00187	4.34e-08	2.36616e-05	18.1334	-0.293542	0.6633	1.54599	0.849408
rs35309068	12	14535908	G	T	0.01321	0.466	0.00171	1.15001e-14	3.95314e-05	30.2958	-0.295231	0.466	1.12036	0.792155
rs1620977	1	72729142	G	A	-0.02046	0.6905	0.00195	1.13999e-25	9.48251e-05	72.6754	-0.298143	0.6905	0.811339	0.713269
rs28513670	15	65982677	G	A	0.01477	0.1531	0.00225	5.06058e-11	4.94189e-05	37.8737	-0.324983	0.1531	1.14421	0.776392
rs115454970	4	67091953	T	G	-0.01185	0.3044	0.00199	2.76001e-09	3.18109e-05	24.3788	-0.329114	0.3044	1.39241	0.813151
rs7332724	13	91629272	T	C	-0.01149	0.2619	0.00189	1.26e-09	2.99075e-05	22.9201	-0.339426	0.2619	1.38381	0.806237
rs2283076	7	126478190	G	A	-0.01143	0.2143	0.00204	2.07e-08	2.9596e-05	22.6813	-0.358705	0.2143	1.79353	0.841481
rs2787101	14	30105121	T	C	0.00968	0.6173	0.00174	2.5e-08	2.12273e-05	16.2677	-0.392562	0.6173	1.54959	0.800011
rs76608582	19	4474725	A	C	0.02798	0.04082	0.00445	3.11e-10	0.000177326	135.916	-0.40386	0.04082	1.13295	0.721491
rs613872	18	53210302	T	G	-0.0175	0.8282	0.00227	1.20005e-14	6.93744e-05	53.1683	-0.451429	0.8282	1.14857	0.694294
rs11694904	2	180925445	T	C	0.01215	0.3384	0.00185	4.77969e-11	3.34419e-05	25.6288	-0.460905	0.3384	1.46502	0.75306
rs11663602	18	77578191	A	C	-0.01213	0.2568	0.0019	1.63999e-10	3.33319e-05	25.5445	-0.469909	0.2568	1.26958	0.711286
rs11772580	7	100101648	T	G	-0.01199	0.2534	0.00201	2.56998e-09	3.2567e-05	24.9583	-0.483736	0.2534	1.41785	0.732971
rs4726070	7	151328218	A	G	0.01251	0.6207	0.00174	5.94977e-13	3.5453e-05	27.1701	-0.48761	0.6207	1.17506	0.678167
rs10205801	2	233597196	A	G	-0.01053	0.5068	0.00171	7.17001e-10	2.51188e-05	19.2501	-0.493827	0.5068	1.39601	0.723533
rs1391438	4	106151843	C	T	-0.0167	0.6854	0.00183	5.79029e-20	6.3177e-05	48.4183	-0.497006	0.6854	0.928144	0.592315
rs1334297	13	58335375	A	G	0.02449	0.784	0.00192	3.05985e-37	0.000135854	104.125	-0.514496	0.784	0.677828	0.447831
rs1947114	2	166180772	G	A	0.01071	0.2551	0.00192	2.63998e-08	2.59849e-05	19.9139	-0.532213	0.2551	1.48459	0.719976
rs17598675	4	176647637	C	T	0.01199	0.5187	0.0017	1.74985e-12	3.2567e-05	24.9583	-0.533778	0.5187	1.25104	0.669622
rs6557171	6	152234593	C	T	0.01567	0.7245	0.00181	4.14954e-18	5.56246e-05	42.6299	-0.536056	0.7245	0.995533	0.590258
rs35417702	7	71739916	T	C	-0.01445	0.5765	0.0017	1.93019e-17	4.73008e-05	36.2503	-0.567474	0.5765	1.0173	0.576965
rs35039375	1	171516863	G	A	-0.01983	0.09354	0.00293	1.22011e-11	8.90758e-05	68.2687	-0.574887	0.09354	1.3767	0.676252
rs9529119	13	31783977	G	C	-0.01295	0.8027	0.00204	2.13e-10	3.79906e-05	29.1149	-0.579151	0.8027	1.25097	0.643391
rs192436652	19	54960747	T	C	-0.03497	0.02211	0.00545	1.34999e-10	0.000276965	212.309	-0.583357	0.02211	0.98656	0.554317
rs9679654	2	61836773	C	T	0.01042	0.4847	0.00172	1.29e-09	2.45968e-05	18.85	-0.585413	0.4847	1.43954	0.684253
rs406413	5	113898581	T	A	-0.01695	0.2109	0.00209	4.83949e-16	6.50825e-05	49.8788	-0.59587	0.2109	1.06785	0.576837
rs112806496	2	80421805	G	C	0.0187	0.08503	0.00305	8.27999e-10	7.9214e-05	60.7099	-0.620321	0.08503	1.74332	0.721969
rs575113	1	110046373	A	G	0.01285	0.2772	0.00186	5.30029e-12	3.74062e-05	28.667	-0.622568	0.2772	1.22957	0.612626
rs67885444	8	28678973	T	C	0.01406	0.1718	0.00232	1.47999e-09	4.47821e-05	34.32	-0.633001	0.1718	1.41536	0.654705
rs6938002	6	37526024	A	G	-0.01008	0.3963	0.00173	5.41003e-09	2.30178e-05	17.64	-0.634921	0.3963	1.46825	0.665427
rs13145650	4	122963344	T	C	-0.01918	0.90816	0.00306	3.79997e-10	8.33325e-05	63.8666	-0.677789	0.90816	1.39729	0.627623
rs9882532	3	16865845	C	T	-0.01208	0.3639	0.00177	8.16959e-12	3.30577e-05	25.3344	-0.678808	0.3639	1.27483	0.594402
rs11081529	18	75902735	C	T	-0.01311	0.2568	0.00186	1.82012e-12	3.89351e-05	29.8388	-0.686499	0.2568	1.19756	0.566477
rs79523955	1	28799065	G	A	-0.01802	0.09524	0.00283	1.86999e-10	7.35582e-05	56.3749	-0.699223	0.09524	1.23196	0.570329
rs7233920	18	37416318	A	G	-0.01315	0.216	0.00202	7.13017e-11	3.91731e-05	30.0212	-0.730038	0.216	1.25475	0.560689
rs4787457	16	28555400	G	A	-0.01741	0.3146	0.00176	3.72992e-23	6.86627e-05	52.6228	-0.73521	0.3146	0.85583	0.390307
rs7924036	10	65191645	T	G	0.01501	0.5391	0.0017	1.07004e-18	5.10379e-05	39.1145	-0.77948	0.5391	0.979347	0.426079
rs4839155	1	112161489	G	T	-0.01251	0.25	0.002	3.94003e-10	3.5453e-05	27.1701	-0.783373	0.25	1.31894	0.552553
rs59480703	8	9653130	C	G	-0.01237	0.1633	0.00215	8.31994e-09	3.46639e-05	26.5654	-0.792239	0.1633	1.54406	0.607889
rs10189857	2	60713235	G	A	-0.01725	0.4184	0.00171	6.70039e-24	6.74066e-05	51.66	-0.794203	0.4184	0.852174	0.351351
rs17126938	10	111761351	C	T	0.01536	0.1207	0.0025	8.13992e-10	5.34457e-05	40.9599	-0.794271	0.1207	1.69922	0.64019
rs175325	20	22317310	A	T	-0.01179	0.5816	0.00174	1.10994e-11	3.14896e-05	24.1326	-0.805768	0.5816	1.26378	0.523745
rs9503598	6	3446263	A	G	0.01079	0.4388	0.00171	3.11997e-10	2.63745e-05	20.2125	-0.81557	0.4388	1.39018	0.557428
rs72840994	10	87124801	G	T	0.01247	0.182	0.00216	7.76998e-09	3.52266e-05	26.9966	-0.825982	0.182	1.4996	0.581769
rs301800	1	8490603	C	T	-0.01516	0.8197	0.00224	1.33015e-11	5.2063e-05	39.9002	-0.844327	0.8197	1.29288	0.513717
rs2347526	4	159853577	C	T	0.01395	0.6378	0.00179	6.84069e-15	4.40841e-05	33.7851	-0.853047	0.6378	1.18996	0.473456
rs113615161	7	114519339	T	C	-0.01472	0.1395	0.0025	3.97e-09	4.90849e-05	37.6177	-0.855978	0.1395	1.57609	0.587059
rs6493265	15	47513253	T	C	-0.01385	0.3895	0.00174	1.69981e-15	4.34544e-05	33.3024	-0.866426	0.3895	1.12635	0.441756
rs7031698	9	82441486	C	T	0.01248	0.7755	0.00206	1.26e-09	3.52831e-05	27.0399	-0.873397	0.7755	1.37019	0.523847
rs115000530	3	69930625	T	A	0.02892	0.06122	0.00381	3.29989e-14	0.000189438	145.202	-0.885201	0.06122	1.35546	0.513717
rs34853711	7	2214187	C	G	-0.01596	0.2466	0.00206	9.88098e-15	5.77024e-05	44.2224	-0.89599	0.2466	1.26566	0.478994
rs79269403	3	108036819	A	G	0.01447	0.2228	0.00204	1.17004e-12	4.74318e-05	36.3508	-0.912232	0.2228	1.18867	0.442819
rs1105307	9	72046040	A	G	-0.01173	0.2449	0.00195	1.67001e-09	3.11699e-05	23.8876	-0.920716	0.2449	1.41517	0.515303
rs10856785	2	16650175	T	C	-0.01132	0.7296	0.00192	3.83001e-09	2.90291e-05	22.2469	-0.927562	0.7296	1.4311	0.516889
rs8020034	14	26981100	A	G	0.01782	0.2058	0.00223	1.17004e-15	7.19345e-05	55.1305	-0.937149	0.2058	1.38047	0.497225
rs10073890	5	124288028	G	A	-0.01262	0.7364	0.00196	1.10999e-10	3.60791e-05	27.65	-0.942948	0.7364	1.41046	0.503789
rs4810227	20	59841800	A	G	0.01272	0.6344	0.00175	3.57026e-13	3.66532e-05	28.0899	-0.966981	0.6344	1.17925	0.412216
rs17489649	5	109156184	G	A	-0.0139	0.3265	0.00181	1.57e-14	4.37687e-05	33.5433	-1	0.3265	1.15108	0.384984
rs3800546	6	170067022	G	C	-0.01183	0.2704	0.00194	9.72994e-10	3.17036e-05	24.2966	-1.01437	0.2704	1.36095	0.456065
rs72828517	6	19036035	C	T	0.01836	0.1412	0.00224	2.83009e-16	7.63599e-05	58.5223	-1.02941	0.1412	1.12745	0.36122
rs11023749	11	15889272	A	G	0.01132	0.6701	0.0018	2.95999e-10	2.90291e-05	22.2469	-1.03357	0.6701	1.36042	0.44741
rs17048855	3	8258174	A	G	0.01184	0.3248	0.00179	3.26964e-11	3.17572e-05	24.3377	-1.03885	0.3248	1.25845	0.409086
rs10765775	11	95656362	A	G	0.01488	0.3963	0.00176	2.61999e-17	5.01577e-05	38.4399	-1.04167	0.3963	1.11559	0.350441
rs11601122	11	72362718	G	A	-0.01947	0.1497	0.0023	2.23975e-17	8.58713e-05	65.8125	-1.07345	0.1497	0.868002	0.216204
rs55736314	3	71586293	G	C	0.01431	0.4167	0.00174	1.63005e-16	4.63887e-05	35.5513	-1.11111	0.4167	1.06918	0.298704
rs62157915	2	98897183	C	T	0.02091	0.05952	0.00348	1.96002e-09	9.90417e-05	75.9075	-1.1143	0.05952	1.72645	0.518649
rs13090388	3	49391082	T	C	0.02852	0.3095	0.00184	4.29042e-54	0.000184235	141.213	-1.11501	0.3095	0.52244	0.0328241
rs12503522	4	94543233	T	C	-0.01125	0.2483	0.00188	2.24001e-09	2.86712e-05	21.9726	-1.12	0.2483	1.42222	0.430989
rs176218	14	29600506	T	G	0.01883	0.2007	0.00215	1.85012e-18	8.03191e-05	61.5569	-1.12055	0.2007	0.897504	0.21184
rs1595973	4	65798787	T	C	-0.01002	0.5595	0.00173	6.55994e-09	2.27446e-05	17.4306	-1.12774	0.5595	1.51697	0.457227
rs7029718	9	23358495	A	G	0.02439	0.4354	0.00174	1.85012e-44	0.000134747	103.276	-1.14391	0.4354	0.610906	0.0611398
rs10862376	12	82257633	A	T	0.01616	0.1361	0.00239	1.39991e-11	5.91576e-05	45.3377	-1.17574	0.1361	1.18812	0.322378
rs59123361	1	110766454	A	G	-0.02094	0.1054	0.00291	5.86949e-13	9.93261e-05	76.1254	-1.18434	0.1054	1.5043	0.431105
rs7278859	21	20026532	T	A	0.01013	0.3078	0.00185	4.15002e-08	2.32467e-05	17.8154	-1.19447	0.3078	1.67818	0.47661
rs11871429	17	42920929	G	A	-0.01425	0.2041	0.00202	1.91999e-12	4.60005e-05	35.2538	-1.20702	0.2041	1.20702	0.317311
rs7012546	8	105067737	T	C	0.01009	0.4201	0.00172	4.93003e-09	2.30635e-05	17.675	-1.20912	0.4201	1.47671	0.412905
rs2725370	8	30852826	C	T	0.01536	0.7109	0.00187	1.97015e-16	5.34457e-05	40.9599	-1.21094	0.7109	1.09375	0.268232
rs2182505	6	51653864	C	T	-0.01086	0.7364	0.00192	1.63999e-08	2.67178e-05	20.4756	-1.21547	0.7364	1.74954	0.48722
rs62439690	7	21417556	A	G	-0.01087	0.267	0.00194	2.18002e-08	2.67671e-05	20.5133	-1.23275	0.267	1.68353	0.464022
rs7977614	12	110115286	G	A	0.01325	0.3078	0.00198	2.08978e-11	3.97711e-05	30.4795	-1.24528	0.3078	1.24528	0.317311
rs1569092	1	74858724	A	G	0.01807	0.182	0.00234	1.16011e-14	7.39669e-05	56.6882	-1.29496	0.182	1.26176	0.304743
rs969512	4	147872742	T	A	0.01249	0.2959	0.00179	3.22033e-12	3.53397e-05	27.0833	-1.30504	0.2959	1.21697	0.283555
rs6731373	2	68503044	A	G	-0.01256	0.3367	0.00181	3.46976e-12	3.57369e-05	27.3877	-1.36943	0.3367	1.40924	0.331174
rs62183776	2	172858117	T	C	-0.01308	0.1905	0.00217	1.64999e-09	3.87572e-05	29.7024	-1.38379	0.1905	1.6896	0.412784
rs4964046	12	27305310	G	A	0.01053	0.335	0.00178	3.36001e-09	2.51188e-05	19.2501	-1.39601	0.335	1.4245	0.327086
rs17110109	12	54668908	C	T	0.01023	0.3776	0.00175	4.70999e-09	2.3708e-05	18.1689	-1.39785	0.3776	1.4565	0.33719
rs71646142	1	212369228	T	C	0.01286	0.1735	0.00217	3.11e-09	3.74644e-05	28.7117	-1.45412	0.1735	1.57854	0.356955
rs2998315	14	85032707	G	A	0.01269	0.5782	0.00171	1.11995e-13	3.64805e-05	27.9576	-1.4736	0.5782	1.16627	0.206405
rs1618725	18	21126952	T	C	0.01477	0.5204	0.00174	2.22024e-17	4.94189e-05	37.8737	-1.51659	0.5204	0.995261	0.127556
rs9933256	16	1246748	G	A	-0.01134	0.4082	0.00172	4.56983e-11	2.91318e-05	22.3256	-1.51675	0.4082	1.2963	0.241974
rs55771711	10	133802737	C	G	0.01555	0.2279	0.00199	5.41003e-15	5.4776e-05	41.9795	-1.54984	0.2279	1.09968	0.15873
rs9704097	11	24980643	A	C	-0.0103	0.4728	0.00171	1.61002e-09	2.40335e-05	18.4184	-1.56311	0.4728	1.42718	0.273412
rs12519073	5	136776762	T	C	-0.01221	0.2381	0.00202	1.6e-09	3.3773e-05	25.8826	-1.56429	0.2381	1.45782	0.283256
rs2923431	8	42394425	C	G	0.0114	0.6446	0.00176	9.84011e-11	2.94408e-05	22.5624	-1.58772	0.6446	1.34211	0.236807
rs7650602	3	141147414	C	T	0.00939	0.4286	0.00171	4.10998e-08	1.99745e-05	15.3076	-1.59744	0.4286	1.57614	0.310815
rs1008078	1	91189731	T	C	-0.01738	0.4099	0.00173	1.20005e-23	6.84263e-05	52.4416	-1.62255	0.4099	0.857307	0.0584088
rs76878669	11	66092567	G	C	-0.01399	0.2534	0.00205	8.66962e-12	4.43373e-05	33.9791	-1.62259	0.2534	1.2223	0.184348
rs77128898	11	61313525	T	C	-0.02769	0.02211	0.00482	9.47e-09	0.00017367	133.114	-1.62514	0.02211	1.19538	0.173983
rs13422673	2	155474355	T	C	-0.01201	0.4847	0.0017	1.7398e-12	3.26757e-05	25.0416	-1.63197	0.4847	1.24063	0.188363
rs3788556	22	39972162	C	T	-0.01138	0.5408	0.00171	2.77971e-11	2.93376e-05	22.4833	-1.64323	0.5408	1.32689	0.215564
rs10875121	1	98417446	C	G	0.01834	0.8571	0.00226	5.52968e-16	7.61936e-05	58.3949	-1.65758	0.8571	0.948746	0.0806154
rs663234	1	57735595	G	C	-0.01005	0.6122	0.00174	7.38992e-09	2.2881e-05	17.5351	-1.68159	0.6122	1.50249	0.263053
rs4352658	6	88279872	T	C	-0.0212	0.09014	0.00308	5.55009e-12	0.000101808	78.0276	-1.70755	0.09014	1.14151	0.134688
rs1051474	9	111881856	C	T	0.01301	0.2738	0.00188	4.85959e-12	3.83434e-05	29.3854	-1.72175	0.2738	1.22982	0.161513
rs242093	14	69481343	A	G	-0.01031	0.5476	0.00172	2.07e-09	2.40802e-05	18.4541	-1.72648	0.5476	1.4549	0.235359
rs1882273	2	194028079	C	G	-0.01231	0.3469	0.00181	1.08993e-11	3.43285e-05	26.3083	-1.7303	0.3469	1.28351	0.177626
rs117468730	16	10205467	A	G	-0.03521	0.0119	0.00597	3.79001e-09	0.000280778	215.233	-1.75802	0.0119	1.64726	0.285863
rs12940014	17	17603317	C	T	0.00936	0.5204	0.0017	3.73001e-08	1.98471e-05	15.21	-1.7735	0.5204	1.5812	0.262023
rs7833201	8	87561978	C	G	-0.01532	0.1344	0.00262	5.04998e-09	5.31677e-05	40.7468	-1.79504	0.1344	1.65144	0.277056
rs1925576	10	68689083	G	A	0.00997	0.4422	0.00171	4.94003e-09	2.25182e-05	17.2571	-1.82548	0.4422	1.48445	0.218798
rs7803932	7	70203673	A	G	0.0143	0.1565	0.00226	2.44e-10	4.63239e-05	35.5016	-1.83217	0.1565	1.45455	0.207808
rs111821073	9	99084793	T	C	0.01385	0.1633	0.00237	4.84998e-09	4.34544e-05	33.3024	-1.84838	0.1633	1.57401	0.24027
rs74643044	5	102535528	C	T	0.02323	0.02721	0.00386	1.79999e-09	0.000122236	93.686	-1.86827	0.02721	1.36031	0.169623
rs1584469	5	120101694	T	C	-0.01303	0.3112	0.00185	2.09991e-12	3.84614e-05	29.4758	-1.89563	0.3112	1.18189	0.108737
rs4733264	8	31490621	C	G	-0.00954	0.631	0.00174	4.53002e-08	2.06177e-05	15.8006	-1.89727	0.631	1.58281	0.230654
rs76076331	2	10977585	T	C	0.01873	0.131	0.00248	4.40048e-14	7.94684e-05	60.9049	-1.94341	0.131	0.993059	0.0503487
rs74701752	1	20875676	T	G	0.01591	0.09524	0.00285	2.38002e-08	5.73414e-05	43.9457	-1.94846	0.09524	1.55248	0.209457
rs4757957	11	12881398	C	G	0.0141	0.6514	0.00184	1.81009e-14	4.50372e-05	34.5155	-1.97163	0.6514	1.21277	0.104007
rs10887801	10	90079714	T	G	0.01087	0.4371	0.00171	2.27002e-10	2.67671e-05	20.5133	-2.07912	0.4371	1.35235	0.124192
rs743316	21	35252696	C	T	-0.01185	0.182	0.00208	1.2e-08	3.18109e-05	24.3788	-2.10127	0.182	1.39241	0.131276
rs61747885	4	140640703	T	G	0.01383	0.1412	0.00235	4.13e-09	4.3329e-05	33.2063	-2.14027	0.1412	1.58351	0.176504
rs62444881	7	2052318	T	C	0.01815	0.1905	0.00217	5.79029e-17	7.46232e-05	57.1913	-2.16529	0.1905	0.898072	0.015907
rs7796203	7	117505487	A	G	-0.01074	0.5255	0.00171	3.59998e-10	2.61307e-05	20.0256	-2.18808	0.5255	1.41527	0.122092
rs77702622	8	143367857	A	G	-0.02447	0.07653	0.00351	2.9902e-12	0.000135632	103.955	-2.19452	0.07653	1.58562	0.166352
rs10240905	7	32263069	C	T	0.01167	0.6684	0.00177	3.78966e-11	3.08519e-05	23.6438	-2.2108	0.6684	1.37961	0.109049
rs7993663	13	55761771	C	T	0.0118	0.3571	0.00178	3.25012e-11	3.1543e-05	24.1735	-2.26271	0.3571	1.31356	0.0849644
rs1143770	11	122017598	T	C	0.01136	0.5918	0.00172	4.31023e-11	2.92346e-05	22.4044	-2.29754	0.5918	1.37324	0.0943122
rs337637	4	38604470	A	G	0.01123	0.3367	0.00177	2.10999e-10	2.85693e-05	21.8945	-2.32413	0.3367	1.35352	0.0859599
rs79265434	7	24621381	G	A	0.02331	0.1173	0.00262	6.07995e-19	0.000123079	94.3324	-2.3595	0.1173	1.02102	0.020837
rs4667025	2	186150287	A	G	0.00957	0.3878	0.00174	3.84999e-08	2.07476e-05	15.9001	-2.42424	0.3878	1.63009	0.136967
rs67890737	2	228984644	A	C	-0.01141	0.3265	0.00179	2.01002e-10	2.94925e-05	22.602	-2.46275	0.3265	1.38475	0.0753249
rs2905426	19	19478022	T	G	0.01037	0.6446	0.00181	9.25998e-09	2.43613e-05	18.6696	-2.55545	0.6446	1.58149	0.106126
rs28373063	4	183724843	C	G	0.01389	0.2075	0.00229	1.22999e-09	4.37058e-05	33.4951	-2.59899	0.2075	1.65587	0.116516
rs1291818	10	11132190	C	T	-0.01085	0.5153	0.0017	1.78e-10	2.66687e-05	20.4379	-2.59908	0.5153	1.36406	0.0567274
rs1827540	5	63001049	G	A	-0.0106	0.466	0.0017	4.49997e-10	2.54539e-05	19.5069	-2.61321	0.466	1.41509	0.0647955
rs36083520	4	23715876	C	T	0.01629	0.1667	0.00223	2.60016e-13	6.01131e-05	46.07	-2.64579	0.1667	1.28913	0.0401327
rs77719387	3	49917021	A	T	-0.04597	0.01701	0.00726	2.45997e-10	0.000478514	366.881	-2.66696	0.01701	1.52056	0.0794418
rs4945424	11	80305937	A	C	-0.00992	0.415	0.00171	6.94001e-09	2.22929e-05	17.0844	-2.78226	0.415	1.49194	0.0622003
rs11732657	4	172427073	A	G	-0.01274	0.7007	0.00197	9.53894e-11	3.67685e-05	28.1783	-2.7865	0.7007	1.37363	0.042502
rs3013014	10	12396699	A	G	-0.01024	0.6105	0.00172	2.91998e-09	2.37543e-05	18.2044	-2.80273	0.6105	1.47461	0.0573463
rs10994777	10	63233988	A	G	0.0146	0.1395	0.00232	3.36001e-10	4.82879e-05	37.0068	-2.88356	0.1395	1.58219	0.0683775
rs710629	12	67697856	A	G	0.01053	0.6565	0.00177	2.95999e-09	2.51188e-05	19.2501	-2.93447	0.6565	1.4245	0.0393985
rs9938678	16	61503635	T	A	0.01355	0.2432	0.00205	4.12003e-11	4.15924e-05	31.8754	-2.96679	0.2432	1.53506	0.0532741
rs2256965	6	31555130	G	A	-0.01128	0.5425	0.00176	1.59001e-10	2.88243e-05	22.0899	-3.04078	0.5425	1.40071	0.0299398
rs12332731	5	93033082	A	T	0.01374	0.2024	0.00218	3.11997e-10	4.27669e-05	32.7755	-3.04949	0.2024	2.27802	0.180682
rs16846463	2	142316255	G	A	-0.02256	0.1173	0.00283	1.38007e-15	0.000115287	88.3598	-3.14273	0.1173	1.21454	0.00966496
rs6731967	2	237145606	C	G	-0.01186	0.2092	0.00199	2.35999e-09	3.18646e-05	24.42	-3.22934	0.2092	1.3828	0.0195243
rs11627087	14	57300708	G	A	-0.01788	0.08503	0.00325	3.70997e-08	7.24197e-05	55.5024	-3.23266	0.08503	1.90157	0.0891309
rs7928622	11	11670871	T	A	0.01011	0.3078	0.00181	2.52e-08	2.3155e-05	17.7451	-3.30366	0.3078	1.56281	0.0345218
rs4497562	13	62612604	G	A	-0.01204	0.2823	0.00192	3.73001e-10	3.28391e-05	25.1669	-3.35548	0.2823	1.28738	0.00914857
rs12574281	11	131205421	C	A	0.01077	0.3997	0.00176	8.84993e-10	2.62768e-05	20.1376	-3.52832	0.3997	1.43918	0.0142218
rs73874335	3	157933483	T	C	-0.0199	0.05952	0.00361	3.40001e-08	8.97058e-05	68.7516	-4.13568	0.05952	1.97487	0.0362468

## Sheet: Table S6
Table S6. Genetic predictor of qualifications (college or university degree) and their association with sepsis
SNP	chr	pos	effect_allele	other_allele	Qualifications: College or University degree						Sepsis
					beta	eaf	se	pval	R2	F	beta	eaf	se	pval
rs3797699	5	109050434	G	C	-0.00670785	0.346629	0.00120214	2.40796e-08	7.35691e-05	24.5789	3.85603	0.346629	2.15546	0.073621
rs6676960	1	20882712	T	C	0.00983023	0.116863	0.00178138	3.425e-08	0.000157986	52.7865	3.20845	0.116863	2.18646	0.142262
rs7582977	2	175205513	C	T	-0.010892	0.0925866	0.00197114	3.2836e-08	0.000193951	64.8053	3.01187	0.0925866	2.17012	0.165174
rs4691576	4	160485391	G	T	0.00785439	0.462948	0.00114134	5.92243e-12	0.000100865	33.6993	2.81886	0.462948	1.74385	0.105996
rs11711894	3	159942949	T	C	0.00757568	0.285109	0.00128561	3.80356e-09	9.38346e-05	31.3501	2.78143	0.285109	2.04524	0.173846
rs12637456	3	123744663	A	T	-0.00714557	0.279308	0.00127164	1.92039e-08	8.3483e-05	27.8913	2.2747	0.279308	2.13245	0.286106
rs1391441	4	106128760	A	G	-0.00979383	0.688546	0.00122854	1.56711e-15	0.000156819	52.3963	2.20758	0.688546	1.5047	0.142343
rs11773992	8	12667804	C	G	-0.00831713	0.175213	0.00150984	3.61918e-08	0.000113099	37.787	2.20248	0.175213	2.17597	0.31145
rs2269423	6	32145707	C	A	-0.00757715	0.621803	0.00117381	1.08253e-10	9.3871e-05	31.3622	2.07776	0.621803	1.86376	0.264927
rs4540171	5	124304784	G	C	-0.00690811	0.666778	0.00120669	1.03631e-08	7.8027e-05	26.0684	2.07326	0.666778	2.09772	0.322987
rs1333380	13	62626953	A	G	-0.00717863	0.259209	0.00130453	3.73964e-08	8.42572e-05	28.15	1.95906	0.259209	2.18078	0.369008
rs6556982	5	92201080	G	T	0.00642249	0.597273	0.0011622	3.27597e-08	6.74432e-05	22.5321	1.93439	0.597273	2.17322	0.373411
rs7757476	6	14711961	A	G	0.00968205	0.185024	0.00148921	7.96526e-11	0.00015326	51.2071	1.87862	0.185024	1.84215	0.307825
rs2545795	5	176887106	C	A	-0.0065099	0.564096	0.00114882	1.45764e-08	6.92914e-05	23.1496	1.83716	0.564096	2.11615	0.385306
rs1998086	20	14816289	G	A	-0.00865503	0.209584	0.00140083	6.47858e-10	0.000122474	40.9197	1.80764	0.209584	1.94873	0.353614
rs2061245	3	108046671	A	G	-0.00667869	0.600778	0.001166	1.01801e-08	7.29309e-05	24.3656	1.77854	0.600778	2.09526	0.395971
rs12028010	1	41764471	C	T	-0.0090857	0.23372	0.00135301	1.88105e-11	0.000134964	45.0933	1.63389	0.23372	1.7907	0.361544
rs10752262	10	12395100	T	C	0.00656451	0.429844	0.00115172	1.20074e-08	7.04587e-05	23.5397	1.62131	0.429844	2.10569	0.441319
rs2470964	7	104432661	G	C	-0.007609	0.691208	0.00123281	6.74714e-10	9.46618e-05	31.6265	1.46889	0.691208	1.93748	0.448364
rs16828793	3	118423265	G	T	-0.00787843	0.218696	0.00138969	1.43582e-08	0.000101484	33.9059	1.4534	0.218696	2.11804	0.492586
rs5758922	22	43160756	C	T	-0.00648556	0.488799	0.00113834	1.2177e-08	6.87742e-05	22.9768	1.3457	0.488799	2.10896	0.523418
rs1914391	7	71690601	T	C	-0.00757508	0.442647	0.001147	4.00037e-11	9.38197e-05	31.3451	1.33574	0.442647	1.8156	0.461913
rs114460989	2	24119404	T	G	-0.016819	0.037079	0.00301331	2.38534e-08	0.000462338	154.524	1.12472	0.037079	2.14858	0.600646
rs7988627	13	81631782	A	G	-0.00859004	0.561403	0.00115884	1.24108e-13	0.000120642	40.3075	1.11153	0.561403	1.61794	0.492081
rs11514731	7	2051503	G	C	0.0107464	0.179049	0.00148689	4.93174e-13	0.000188801	63.0843	0.992509	0.179049	1.6532	0.54827
rs10801826	1	91206578	T	C	-0.0105964	0.369813	0.00118043	2.80285e-19	0.000183568	61.3355	0.990808	0.369813	1.336	0.458316
rs1846228	1	216807520	A	C	-0.00693455	0.513606	0.00114235	1.27729e-09	7.86254e-05	26.2683	0.987274	0.513606	1.97647	0.617417
rs11915747	3	85699040	G	C	0.0102281	0.353626	0.00119067	8.71565e-18	0.000171032	57.1459	0.972301	0.353626	1.39819	0.486804
rs818414	16	65462287	G	A	0.00834779	0.186722	0.00146015	1.08465e-08	0.000113934	38.0661	0.967841	0.186722	2.0931	0.643798
rs12779657	10	107568152	T	C	0.00754038	0.245256	0.00134689	2.16576e-08	9.29622e-05	31.0586	0.887014	0.245256	2.13969	0.67847
rs2083440	11	12865839	T	C	0.00730088	0.677509	0.00121955	2.14566e-09	8.71511e-05	29.1169	0.864422	0.677509	2.00866	0.666943
rs478742	11	90148402	G	A	0.00674047	0.559036	0.00114723	4.22202e-09	7.42863e-05	24.8185	0.80187	0.559036	2.04499	0.694974
rs77451029	5	143771986	C	T	0.0147144	0.0556526	0.00250399	4.1974e-09	0.000353909	118.272	0.762029	0.0556526	2.03772	0.708433
rs567203	11	28743701	C	T	0.00860209	0.676696	0.00123583	3.39469e-12	0.000120981	40.4207	0.758661	0.676696	1.72693	0.660435
rs11155821	6	152215722	C	T	0.00809818	0.633353	0.00118203	7.34176e-12	0.000107223	35.8237	0.749334	0.633353	1.75444	0.669302
rs9557427	13	101055584	T	C	-0.00739235	0.308434	0.00124377	2.79287e-09	8.93484e-05	29.8511	0.73292	0.308434	2.02205	0.717005
rs7577926	2	4951850	T	C	0.008432	0.195809	0.00143384	4.08922e-09	0.000116244	38.838	0.731752	0.195809	2.04389	0.720329
rs1140892	17	79477356	T	C	0.0197586	0.0309802	0.00343068	8.44967e-09	0.000637963	213.259	0.726408	0.0309802	2.0931	0.728555
rs360947	4	152868527	A	G	0.00729305	0.563393	0.00115405	2.62652e-10	8.69643e-05	29.0545	0.668303	0.563393	1.88495	0.722928
rs35617898	9	1791288	T	C	0.00846832	0.242314	0.00132661	1.7338e-10	0.000117248	39.1733	0.664807	0.242314	1.87845	0.723404
rs4960987	8	87677567	T	C	0.00761382	0.529575	0.00114275	2.69153e-11	9.47817e-05	31.6665	0.627906	0.529575	1.8034	0.727707
rs2860049	15	47515395	T	G	-0.00818723	0.392728	0.00117048	2.66195e-12	0.000109594	36.6159	0.611419	0.392728	1.71682	0.72174
rs35518360	4	103146890	T	A	-0.0121933	0.0856468	0.0021243	9.48069e-09	0.000243051	81.2153	0.599677	0.0856468	2.08652	0.773802
rs11678980	2	162101261	A	G	-0.00975602	0.463274	0.0011807	1.42692e-16	0.00015561	51.9925	0.585748	0.463274	1.45266	0.686784
rs1612548	7	2248472	A	G	-0.00853195	0.231221	0.00135956	3.48835e-10	0.000119016	39.7642	0.569468	0.231221	1.91178	0.7658
rs2447535	8	118946183	G	A	0.00744316	0.703153	0.00124782	2.44968e-09	9.05807e-05	30.2629	0.516175	0.703153	2.01918	0.798232
rs7921305	10	133775196	A	G	0.00987456	0.25517	0.00130576	3.97009e-14	0.000159414	53.2636	0.507336	0.25517	1.59228	0.750013
rs1727302	12	123632930	A	G	-0.00906251	0.754047	0.0013232	7.45418e-12	0.000134276	44.8634	0.499143	0.754047	1.7474	0.775147
rs11209952	1	72837500	T	C	0.00954505	0.593345	0.00115923	1.81761e-16	0.000148954	49.7682	0.49569	0.593345	1.46012	0.734243
rs640177	5	88002084	A	T	-0.00934794	0.58426	0.00115851	7.11541e-16	0.000142866	47.7339	0.281259	0.58426	1.48739	0.850018
rs634546	10	69816709	T	C	-0.00714539	0.35207	0.00119415	2.18389e-09	8.34788e-05	27.8899	0.252504	0.35207	2.0062	0.899841
rs59123361	1	110766454	A	G	-0.0121115	0.102511	0.00187598	1.07562e-10	0.000239802	80.1293	0.188503	0.102511	1.85278	0.918963
rs6559365	9	92209279	A	G	-0.00687125	0.496607	0.00113928	1.62888e-09	7.71967e-05	25.7909	0.186136	0.496607	1.98965	0.925465
rs12735232	1	6867842	C	T	0.010903	0.157624	0.00156294	3.04369e-12	0.000194343	64.9363	0.167094	0.157624	1.722	0.922699
rs12619354	2	194002782	C	T	-0.00760463	0.368337	0.00119209	1.7818e-10	9.45531e-05	31.5901	0.136392	0.368337	1.88426	0.942296
rs7257285	19	32981166	G	C	0.00856219	0.819933	0.00148231	7.64592e-09	0.000119861	40.0466	0.128272	0.819933	2.08134	0.950858
rs12221820	11	104154558	T	C	-0.00715158	0.2695	0.00128832	2.84125e-08	8.36235e-05	27.9383	0.0926019	0.2695	2.16524	0.965887
rs62182993	2	212599288	A	G	-0.00909335	0.318613	0.00122256	1.02494e-13	0.000135192	45.1693	0.0734006	0.318613	1.61608	0.963773
rs7260359	19	45814908	T	C	-0.00877871	0.481116	0.00114215	1.5209e-14	0.000125999	42.0975	0.0630629	0.481116	1.56229	0.967802
rs62246015	3	71481192	T	C	0.00984658	0.31917	0.00123387	1.46487e-15	0.000158512	52.9622	0.048216	0.31917	1.50533	0.974448
rs62172156	2	144243297	C	T	0.008909	0.374979	0.00117732	3.82296e-14	0.000129766	43.3564	0.0197483	0.374979	1.58679	0.99007
rs28624826	4	757758	T	C	0.0135538	0.0580266	0.00243392	2.56791e-08	0.000300298	100.35	0.00370904	0.0580266	2.14199	0.998618
rs3747631	1	204587569	C	G	0.0103833	0.209356	0.00139813	1.11764e-13	0.00017626	58.8933	-0.0147899	0.209356	1.61589	0.992697
rs12375949	9	124617900	C	T	0.00826335	0.561019	0.00114573	5.51442e-13	0.000111641	37.2999	-0.0708892	0.561019	1.66389	0.966017
rs969512	4	147872742	T	A	0.00836172	0.333336	0.00120888	4.62381e-12	0.000114315	38.1933	-0.0791685	0.333336	1.73504	0.963606
rs6735842	2	186109364	C	T	0.00628153	0.561833	0.00114811	4.47353e-08	6.45154e-05	21.5539	-0.0839779	0.561833	2.19222	0.969443
rs118083122	8	143586923	C	G	0.0279789	0.0169737	0.00468694	2.38161e-09	0.0012784	427.619	-0.116609	0.0169737	1.99901	0.953483
rs17235639	2	189086909	G	A	-0.0131127	0.0750733	0.00230858	1.34816e-08	0.000281075	93.9247	-0.131746	0.0750733	2.09493	0.949856
rs13426183	2	44812008	A	G	0.00841567	0.212539	0.00139566	1.64259e-09	0.000115794	38.6877	-0.13436	0.212539	1.98307	0.945982
rs7966054	12	14551025	C	T	-0.00645699	0.567525	0.00114745	1.83265e-08	6.81697e-05	22.7749	-0.137832	0.567525	2.13299	0.948477
rs10515044	17	51692084	T	C	0.00629586	0.461186	0.00114633	3.97301e-08	6.48101e-05	21.6524	-0.158928	0.461186	2.1827	0.941955
rs4731366	7	127170015	T	C	-0.00742824	0.740363	0.00130088	1.12954e-08	9.0218e-05	30.1417	-0.20764	0.740363	2.09787	0.921157
rs2268991	6	88183217	T	C	-0.0132875	0.0607564	0.00238824	2.64265e-08	0.000288617	96.4455	-0.229227	0.0607564	2.16148	0.915542
rs9964724	18	35159124	T	C	0.0126355	0.682676	0.00122476	5.97173e-25	0.000260995	87.2128	-0.249638	0.682676	1.16237	0.829949
rs10138733	14	29655318	G	A	-0.00952756	0.812068	0.00145634	6.07435e-11	0.000148409	49.586	-0.349794	0.812068	1.83188	0.848566
rs2735421	10	103541016	G	T	-0.00965554	0.70162	0.00126114	1.92044e-14	0.000152422	50.9271	-0.351189	0.70162	1.56682	0.822647
rs76076331	2	10977585	T	C	0.00992852	0.123782	0.0017403	1.16391e-08	0.000161161	53.8474	-0.364784	0.123782	2.10566	0.862463
rs11772108	7	54711985	T	A	0.00846954	0.276063	0.00127217	2.78869e-11	0.000117281	39.1846	-0.374158	0.276063	1.80242	0.835552
rs62063281	17	44038785	G	A	-0.0096689	0.221651	0.00137003	1.69942e-12	0.000152844	51.0681	-0.392962	0.221651	1.70443	0.817662
rs42210	5	166408788	C	G	-0.00710659	0.711159	0.00126383	1.8775e-08	8.25747e-05	27.5879	-0.464417	0.711159	2.13371	0.827696
rs9608438	22	26381681	T	C	0.00750188	0.268702	0.00129328	6.61059e-09	9.20155e-05	30.7422	-0.51652	0.268702	2.07415	0.803339
rs9401593	6	98549801	C	A	0.0143613	0.485525	0.00114351	3.61826e-36	0.000337133	112.663	-0.591871	0.485525	0.956195	0.535926
rs7862560	9	135030039	T	C	0.00666312	0.342072	0.00121394	4.04837e-08	7.25912e-05	24.2522	-0.601582	0.342072	2.18585	0.78315
rs17563464	5	26913774	A	C	-0.00945948	0.225462	0.00138582	8.75387e-12	0.000146296	48.8799	-0.609981	0.225462	1.76061	0.728998
rs9826269	3	72371023	C	A	-0.00664674	0.417007	0.00115472	8.61311e-09	7.22348e-05	24.1331	-0.633575	0.417007	2.08404	0.761118
rs11080256	17	32508782	A	G	0.00676667	0.32723	0.00121421	2.50744e-08	7.48649e-05	25.0118	-0.695648	0.32723	2.16065	0.747481
rs2877774	14	72440615	C	G	0.00823589	0.211703	0.00139462	3.51941e-09	0.0001109	37.0524	-0.700473	0.211703	2.06017	0.73385
rs34811474	4	25408838	A	G	0.00798638	0.231875	0.00134727	3.07263e-09	0.000104283	34.8414	-0.733374	0.231875	2.03091	0.71802
rs4983187	14	27179592	T	G	-0.0106826	0.798555	0.00142129	5.65718e-14	0.000186566	62.3375	-0.7764	0.798555	1.59226	0.625827
rs2271386	3	141712708	A	G	0.00898778	0.150909	0.00158849	1.53204e-08	0.000132071	44.1266	-0.789261	0.150909	2.12605	0.710464
rs4567409	11	25071432	G	A	-0.00630507	0.498937	0.0011386	3.06916e-08	6.49998e-05	21.7158	-0.791392	0.498937	2.16948	0.715272
rs9891803	17	31609815	T	C	-0.0069969	0.48637	0.00114271	9.18861e-10	8.00455e-05	26.7428	-0.797659	0.48637	1.96135	0.684237
rs2661876	7	49874533	C	A	0.00662406	0.390397	0.00116634	1.35298e-08	7.17427e-05	23.9687	-0.79776	0.390397	2.11419	0.705923
rs4877151	9	82434378	T	C	0.00634434	0.552893	0.00114484	2.9982e-08	6.5812e-05	21.9871	-0.802531	0.552893	2.16741	0.71118
rs1812587	5	62991802	T	G	-0.00725041	0.45586	0.00114651	2.55399e-10	8.59505e-05	28.7158	-0.826959	0.45586	1.89843	0.663126
rs11793831	9	23362311	T	G	0.0145667	0.416435	0.00115549	1.9797e-36	0.000346842	115.909	-0.831376	0.416435	0.953414	0.383209
rs35811586	2	233743794	T	C	0.0158895	0.0569234	0.00245555	9.75888e-11	0.000412669	137.916	-0.854961	0.0569234	1.86476	0.646605
rs35649565	10	87074564	A	G	0.00763705	0.245566	0.00132533	8.30042e-09	9.53609e-05	31.8601	-0.880081	0.245566	2.08501	0.672952
rs680767	1	109841760	G	A	-0.00718098	0.731177	0.00128482	2.28434e-08	8.43124e-05	28.1684	-0.938066	0.731177	2.15614	0.663514
rs549845	1	44076469	A	G	0.0118559	0.700309	0.00124213	1.37183e-21	0.000229789	76.7829	-0.96988	0.700309	1.25615	0.440052
rs10189857	2	60713235	G	A	-0.00963462	0.432196	0.00115092	5.72269e-17	0.000151762	50.7066	-0.983473	0.432196	1.43402	0.492828
rs10088132	8	142646105	T	C	-0.00845573	0.452808	0.0011481	1.77582e-13	0.000116899	39.0569	-0.992781	0.452808	1.63178	0.54292
rs6429911	2	142347113	C	T	0.0119095	0.915582	0.00204699	5.95909e-09	0.000231871	77.4787	-1.01855	0.915582	2.07151	0.622935
rs8112975	19	18340910	G	A	-0.00815616	0.271914	0.00129842	3.3556e-10	0.000108764	36.3385	-1.01984	0.271914	1.90652	0.592705
rs12203182	6	66156905	A	G	0.0083675	0.224567	0.00144601	7.1882e-09	0.000114473	38.2461	-1.04537	0.224567	2.07289	0.614045
rs72801817	16	53474568	T	C	0.00825356	0.30155	0.00123903	2.71832e-11	0.000111377	37.2116	-1.06133	0.30155	1.80245	0.555976
rs175325	20	22317310	A	T	-0.0072619	0.604999	0.00116783	5.03153e-10	8.62231e-05	28.8069	-1.07655	0.604999	1.93082	0.577143
rs9960416	18	50875875	G	A	0.00660204	0.469009	0.00114021	7.03704e-09	7.12666e-05	23.8096	-1.13852	0.469009	2.07545	0.583304
rs2109661	4	82310121	T	C	-0.00665414	0.333521	0.0012092	3.73809e-08	7.23957e-05	24.1868	-1.13951	0.333521	2.17646	0.600583
rs11771370	7	32260165	T	C	-0.00940699	0.173678	0.00152418	6.75725e-10	0.000144677	48.3389	-1.171	0.173678	1.94498	0.547132
rs4810227	20	59841800	A	G	0.00866061	0.618663	0.00117948	2.09701e-13	0.000122632	40.9725	-1.20353	0.618663	1.63506	0.461683
rs1919489	4	172423136	A	G	-0.00780238	0.779903	0.00137636	1.4389e-08	9.9534e-05	33.2544	-1.2877	0.779903	2.11579	0.542781
rs6704703	2	159371407	C	T	0.012289	0.927334	0.00219514	2.16686e-08	0.00024688	82.4952	-1.28911	0.927334	2.14699	0.548222
rs9357004	6	26303319	C	T	0.00971426	0.484122	0.0011375	1.34741e-17	0.000154281	51.5484	-1.30038	0.484122	1.40619	0.355095
rs580241	11	66066349	A	G	0.00943416	0.76303	0.00136885	5.51061e-12	0.000145514	48.6185	-1.32014	0.76303	1.79721	0.462615
rs72829857	6	16966052	G	A	0.00968349	0.23183	0.00135231	8.04267e-13	0.000153306	51.2223	-1.33807	0.23183	1.67414	0.42414
rs62507575	8	66478721	T	C	0.00633671	0.5335	0.00114003	2.72502e-08	6.56538e-05	21.9343	-1.33846	0.5335	2.15871	0.53524
rs2995803	4	2990864	T	C	0.00917818	0.321682	0.00121718	4.69353e-14	0.000137725	46.016	-1.35829	0.321682	1.5951	0.394471
rs12526814	6	98212163	C	T	0.00697156	0.569087	0.00118179	3.65721e-09	7.94668e-05	26.5494	-1.3955	0.569087	2.03524	0.492922
rs9934839	16	1252259	G	A	-0.00705692	0.528336	0.00114181	6.39764e-10	8.14246e-05	27.2036	-1.44642	0.528336	1.94589	0.457287
rs3943093	1	243458502	T	C	-0.00850429	0.321614	0.00122037	3.20627e-12	0.000118246	39.5068	-1.4723	0.321614	1.71954	0.391877
rs1325604	1	74907316	A	G	-0.00874418	0.791412	0.0014063	5.04499e-10	0.00012501	41.767	-1.4738	0.791412	1.93937	0.447291
rs12523278	5	60563907	G	A	0.010205	0.49888	0.00114625	5.46638e-19	0.00017026	56.8881	-1.48022	0.49888	1.34755	0.272007
rs28807201	21	20044236	C	T	0.00703247	0.286387	0.00126195	2.51033e-08	8.08614e-05	27.0154	-1.48665	0.286387	2.15099	0.489475
rs79918827	19	54945929	A	G	-0.0183549	0.0321932	0.00322837	1.30542e-08	0.000550586	184.035	-1.49984	0.0321932	2.11569	0.478376
rs4808787	19	18475285	G	A	0.00682168	0.364224	0.00123053	2.96401e-08	7.60869e-05	25.4201	-1.52435	0.364224	2.16862	0.482111
rs6839304	4	45962844	G	A	0.00777684	0.313299	0.00123449	2.98765e-10	9.88835e-05	33.0371	-1.52439	0.313299	1.90426	0.423413
rs1455349	2	199497285	G	A	-0.00646588	0.462483	0.00115045	1.90761e-08	6.83575e-05	22.8376	-1.53511	0.462483	2.13674	0.472488
rs13018621	2	97582235	T	A	-0.0195962	0.0340467	0.0032315	1.32831e-09	0.000627526	209.768	-1.54555	0.0340467	1.98912	0.437155
rs10950862	7	21657572	G	T	-0.00750882	0.342609	0.00120555	4.714e-10	9.21858e-05	30.7992	-1.55289	0.342609	1.92631	0.420156
rs55677194	10	115762396	G	A	0.0128252	0.0743374	0.00216907	3.36736e-09	0.000268888	89.8512	-1.58816	0.0743374	2.03301	0.434691
rs860815	5	113874137	A	G	-0.00927511	0.211541	0.00139458	2.91877e-11	0.000140649	46.993	-1.59339	0.211541	1.805	0.377363
rs1073242	13	58715219	A	G	0.0116733	0.553801	0.00116724	1.52405e-23	0.000222767	74.4359	-1.64225	0.553801	1.20124	0.171583
rs13397208	2	166922023	A	C	0.00652972	0.353417	0.00119255	4.36767e-08	6.97139e-05	23.2908	-1.72455	0.353417	2.17712	0.42829
rs2858088	4	3268710	G	A	0.00665401	0.618532	0.00117399	1.447e-08	7.23929e-05	24.1859	-1.81587	0.618532	2.11773	0.391191
rs2341336	3	196220799	T	C	-0.00872244	0.837563	0.00156597	2.54947e-08	0.000124389	41.5596	-1.90216	0.837563	2.15925	0.378351
rs7613360	3	49916710	T	C	-0.0143747	0.397952	0.00116263	4.17254e-35	0.000337762	112.874	-1.97208	0.397952	0.972507	0.042578
rs13033324	2	34253584	G	A	0.00716236	0.405879	0.00116035	6.72698e-10	8.38757e-05	28.0226	-1.97866	0.405879	1.94714	0.309538
rs12991254	2	100817933	C	T	0.0108549	0.401187	0.00116281	1.01508e-20	0.000192632	64.3646	-1.99285	0.401187	1.28706	0.121532
rs8051058	16	24699511	C	T	-0.00793178	0.754322	0.0013264	2.2344e-09	0.000102863	34.3666	-2.00804	0.754322	2.00812	0.317332
rs4726070	7	151328218	A	G	0.00671285	0.608326	0.00116608	8.58183e-09	7.36788e-05	24.6155	-2.01823	0.608326	2.07891	0.331641
rs7526112	1	93747683	G	T	-0.0103173	0.362046	0.00118348	2.85036e-18	0.000174027	58.147	-2.0291	0.362046	1.37927	0.141253
rs7779631	7	133303907	C	G	-0.0108027	0.20523	0.00141122	1.94089e-14	0.000190784	63.747	-2.07693	0.20523	1.56698	0.185026
rs12359372	10	67767951	C	T	0.00717644	0.330439	0.00121858	3.88454e-09	8.42058e-05	28.1328	-2.12281	0.330439	2.04058	0.298202
rs303752	18	21074255	A	G	-0.00772102	0.410146	0.00117262	4.57299e-11	9.74692e-05	32.5645	-2.23518	0.410146	1.82453	0.220546
rs10942580	5	89216233	T	C	0.00978101	0.145551	0.00161219	1.3053e-09	0.000156408	52.2592	-2.25807	0.145551	1.96348	0.250129
rs2762546	10	11119838	T	C	-0.00846641	0.307437	0.00124029	8.73575e-12	0.000117195	39.1556	-2.31051	0.307437	1.7553	0.188073
rs7902	11	95565288	G	A	0.00800297	0.443731	0.00114525	2.79447e-12	0.000104717	34.9863	-2.31597	0.443731	1.71494	0.176867
rs962490	13	31747498	A	G	0.00834479	0.202544	0.00141679	3.86705e-09	0.000113852	38.0387	-2.32299	0.202544	2.04387	0.25572
rs4906348	14	104089459	T	C	0.00810798	0.665303	0.00120922	2.01512e-11	0.000107483	35.9104	-2.33522	0.665303	1.78676	0.191227
rs17328524	2	60161157	T	C	-0.00660279	0.555104	0.00114761	8.74943e-09	7.12828e-05	23.815	-2.36583	0.555104	2.08915	0.25745
rs72979810	6	140759607	G	C	-0.0139745	0.0668077	0.00228231	9.19539e-10	0.000319223	106.676	-2.37395	0.0668077	1.94607	0.222515
rs1007274	6	111200755	T	C	-0.0075876	0.214362	0.00139038	4.83994e-08	9.41301e-05	31.4488	-2.45767	0.214362	2.19361	0.262553
rs34190234	10	93443074	C	A	0.00671138	0.419927	0.0011702	9.74518e-09	7.36465e-05	24.6048	-2.50098	0.419927	2.0909	0.231647
rs11703948	22	38817047	G	A	0.0130102	0.103004	0.00187045	3.51641e-12	0.000276699	92.462	-2.51789	0.103004	1.73439	0.146572
rs997779	4	176936038	C	A	-0.00849249	0.208476	0.00140315	1.4283e-09	0.000117918	39.3972	-2.60928	0.208476	1.99107	0.190028
rs2725377	8	30867562	A	G	0.00706858	0.558446	0.00114827	7.47687e-10	8.16939e-05	27.2935	-2.74762	0.558446	1.94748	0.158285
rs38857	7	116365413	C	T	0.00695641	0.7094	0.00126053	3.41901e-08	7.91219e-05	26.4342	-2.76753	0.7094	2.17333	0.202874
rs783562	9	23823399	A	G	-0.00707834	0.368628	0.00118267	2.16556e-09	8.19196e-05	27.369	-2.8656	0.368628	2.00516	0.152971
rs2670012	8	57434276	T	C	0.00687354	0.546523	0.00115126	2.3687e-09	7.72481e-05	25.8081	-2.90369	0.546523	2.01001	0.148567
rs723968	9	14154231	C	T	-0.0100379	0.141959	0.00163909	9.13188e-10	0.000164731	55.0403	-3.05239	0.141959	1.95233	0.117944
rs67651814	20	43598154	C	G	-0.009284	0.286476	0.00126573	2.22331e-13	0.000140919	47.0832	-3.31595	0.286476	1.63126	0.042077
rs56151069	10	65677880	T	C	0.00931609	0.152326	0.00165766	1.91082e-08	0.000141895	47.4092	-3.4101	0.152326	2.1354	0.11028
rs2885198	3	143636421	G	A	-0.00687794	0.466543	0.00115019	2.23589e-09	7.7347e-05	25.8412	-3.42305	0.466543	2.00743	0.0881598
rs10518019	4	67959875	G	A	0.00795861	0.476713	0.00113893	2.79834e-12	0.00010356	34.5995	-3.54592	0.476713	1.71745	0.0389566
rs9324380	1	98461132	C	G	0.0118278	0.875375	0.00172411	6.88494e-12	0.000228702	76.4193	-3.68218	0.875375	1.75548	0.0359465
rs9556958	13	99100046	T	C	-0.00710566	0.526665	0.00114579	5.59835e-10	8.25531e-05	27.5806	-3.70833	0.526665	1.93471	0.0552718
rs61527214	16	83608599	A	G	0.00661663	0.405109	0.00116243	1.25615e-08	7.15819e-05	23.9149	-3.71385	0.405109	2.11092	0.078518
rs7561798	2	228973660	G	A	-0.00719502	0.479847	0.00113949	2.71825e-10	8.46424e-05	28.2787	-3.89311	0.479847	1.90101	0.0405681
rs10795831	10	10943379	T	G	-0.00771068	0.207444	0.00140833	4.37663e-08	9.72084e-05	32.4774	-3.89837	0.207444	2.18889	0.074915
rs7965989	12	15361715	T	G	-0.00770939	0.32466	0.0012196	2.59818e-10	9.71758e-05	32.4665	-3.97445	0.32466	1.8976	0.0362183
rs62036613	16	28823097	G	A	-0.00830309	0.403744	0.00115976	8.12269e-13	0.000112717	37.6595	-4.03429	0.403744	1.67987	0.0163256
rs6707062	2	145707197	C	T	0.00689489	0.323554	0.00122052	1.61384e-08	7.77287e-05	25.9687	-4.0472	0.323554	2.12528	0.0568698
rs56099375	8	77372988	T	C	0.00731818	0.243169	0.001332	3.92898e-08	8.75646e-05	29.2551	-4.12607	0.243169	2.18815	0.0593436
rs613872	18	53210302	T	G	-0.00934106	0.825545	0.00150113	4.89305e-10	0.000142656	47.6637	-4.14138	0.825545	1.92743	0.0316614
rs10129035	12	84100208	C	T	-0.0076557	0.595399	0.00116439	4.87641e-11	9.58272e-05	32.0159	-4.90505	0.595399	1.82732	0.00726841
rs11171739	12	56470625	T	C	-0.0076141	0.56641	0.00114827	3.34041e-11	9.47887e-05	31.6689	-5.7512	0.56641	1.81076	0.00149256

## Sheet: Table S7
Table S7. Genetic predictor of qualifications (college or university degree) and their association with pneumonia
SNP	chr	pos	effect_allele	other_allele	Qualifications: College or University degree						Pneumonia
					beta	eaf	se	pval	R2	F	beta	eaf	se	pval
rs997779	4	176936038	C	A	-0.00849249	0.208476	0.00140315	1.4283e-09	0.000117918	39.3972	3.61074	0.208476	1.44146	0.012248
rs2269423	6	32145707	C	A	-0.00757715	0.621803	0.00117381	1.08253e-10	9.3871e-05	31.3622	3.24469	0.621803	1.35053	0.0162824
rs175325	20	22317310	A	T	-0.0072619	0.604999	0.00116783	5.03153e-10	8.62231e-05	28.8069	2.0348	0.604999	1.39884	0.14577
rs4726070	7	151328218	A	G	0.00671285	0.608326	0.00116608	8.58183e-09	7.36788e-05	24.6155	1.90681	0.608326	1.50735	0.205869
rs6676960	1	20882712	T	C	0.00983023	0.116863	0.00178138	3.425e-08	0.000157986	52.7865	1.85682	0.116863	1.58482	0.241344
rs10138733	14	29655318	G	A	-0.00952756	0.812068	0.00145634	6.07435e-11	0.000148409	49.586	1.82737	0.812068	1.32767	0.168707
rs2083440	11	12865839	T	C	0.00730088	0.677509	0.00121955	2.14566e-09	8.71511e-05	29.1169	1.72667	0.677509	1.45439	0.235143
rs62507575	8	66478721	T	C	0.00633671	0.5335	0.00114003	2.72502e-08	6.56538e-05	21.9343	1.54806	0.5335	1.56527	0.322659
rs9934839	16	1252259	G	A	-0.00705692	0.528336	0.00114181	6.39764e-10	8.14246e-05	27.2036	1.44593	0.528336	1.40996	0.305121
rs77451029	5	143771986	C	T	0.0147144	0.0556526	0.00250399	4.1974e-09	0.000353909	118.272	1.41586	0.0556526	1.47979	0.338669
rs4810227	20	59841800	A	G	0.00866061	0.618663	0.00117948	2.09701e-13	0.000122632	40.9725	1.29078	0.618663	1.18485	0.275977
rs860815	5	113874137	A	G	-0.00927511	0.211541	0.00139458	2.91877e-11	0.000140649	46.993	1.09848	0.211541	1.30843	0.401166
rs35617898	9	1791288	T	C	0.00846832	0.242314	0.00132661	1.7338e-10	0.000117248	39.1733	0.952267	0.242314	1.36404	0.4851
rs2762546	10	11119838	T	C	-0.00846641	0.307437	0.00124029	8.73575e-12	0.000117195	39.1556	0.92605	0.307437	1.27344	0.467103
rs8112975	19	18340910	G	A	-0.00815616	0.271914	0.00129842	3.3556e-10	0.000108764	36.3385	0.897232	0.271914	1.38229	0.51628
rs13426183	2	44812008	A	G	0.00841567	0.212539	0.00139566	1.64259e-09	0.000115794	38.6877	0.811448	0.212539	1.43953	0.572965
rs12375949	9	124617900	C	T	0.00826335	0.561019	0.00114573	5.51442e-13	0.000111641	37.2999	0.808952	0.561019	1.20656	0.502562
rs62063281	17	44038785	G	A	-0.0096689	0.221651	0.00137003	1.69942e-12	0.000152844	51.0681	0.807188	0.221651	1.23503	0.513385
rs962490	13	31747498	A	G	0.00834479	0.202544	0.00141679	3.86705e-09	0.000113852	38.0387	0.773433	0.202544	1.47987	0.601227
rs42210	5	166408788	C	G	-0.00710659	0.711159	0.00126383	1.8775e-08	8.25747e-05	27.5879	0.755147	0.711159	1.54659	0.625362
rs4731366	7	127170015	T	C	-0.00742824	0.740363	0.00130088	1.12954e-08	9.0218e-05	30.1417	0.740747	0.740363	1.52241	0.626568
rs6556982	5	92201080	G	T	0.00642249	0.597273	0.0011622	3.27597e-08	6.74432e-05	22.5321	0.691961	0.597273	1.57534	0.660484
rs13033324	2	34253584	G	A	0.00716236	0.405879	0.00116035	6.72698e-10	8.38757e-05	28.0226	0.67983	0.405879	1.41223	0.630241
rs34190234	10	93443074	C	A	0.00671138	0.419927	0.0011702	9.74518e-09	7.36465e-05	24.6048	0.587717	0.419927	1.51672	0.698393
rs11793831	9	23362311	T	G	0.0145667	0.416435	0.00115549	1.9797e-36	0.000346842	115.909	0.47777	0.416435	0.691186	0.48942
rs11678980	2	162101261	A	G	-0.00975602	0.463274	0.0011807	1.42692e-16	0.00015561	51.9925	0.421888	0.463274	1.05326	0.688747
rs2545795	5	176887106	C	A	-0.0065099	0.564096	0.00114882	1.45764e-08	6.92914e-05	23.1496	0.398017	0.564096	1.53384	0.795256
rs7582977	2	175205513	C	T	-0.010892	0.0925866	0.00197114	3.2836e-08	0.000193951	64.8053	0.235709	0.0925866	1.57445	0.880994
rs7257285	19	32981166	G	C	0.00856219	0.819933	0.00148231	7.64592e-09	0.000119861	40.0466	0.183543	0.819933	1.50968	0.903234
rs2271386	3	141712708	A	G	0.00898778	0.150909	0.00158849	1.53204e-08	0.000132071	44.1266	0.136283	0.150909	1.54118	0.929537
rs4540171	5	124304784	G	C	-0.00690811	0.666778	0.00120669	1.03631e-08	7.8027e-05	26.0684	0.12766	0.666778	1.52024	0.933077
rs10950862	7	21657572	G	T	-0.00750882	0.342609	0.00120555	4.714e-10	9.21858e-05	30.7992	0.117057	0.342609	1.39748	0.933245
rs5758922	22	43160756	C	T	-0.00648556	0.488799	0.00113834	1.2177e-08	6.87742e-05	22.9768	0.106821	0.488799	1.52761	0.944252
rs4808787	19	18475285	G	A	0.00682168	0.364224	0.00123053	2.96401e-08	7.60869e-05	25.4201	0.0794603	0.364224	1.57335	0.959721
rs13018621	2	97582235	T	A	-0.0195962	0.0340467	0.0032315	1.32831e-09	0.000627526	209.768	0.0475699	0.0340467	1.43971	0.973642
rs2735421	10	103541016	G	T	-0.00965554	0.70162	0.00126114	1.92044e-14	0.000152422	50.9271	0.0351315	0.70162	1.13592	0.975327
rs118083122	8	143586923	C	G	0.0279789	0.0169737	0.00468694	2.38161e-09	0.0012784	427.619	0.0313081	0.0169737	1.44613	0.982727
rs7779631	7	133303907	C	G	-0.0108027	0.20523	0.00141122	1.94089e-14	0.000190784	63.747	0.030555	0.20523	1.13708	0.978562
rs35649565	10	87074564	A	G	0.00763705	0.245566	0.00132533	8.30042e-09	9.53609e-05	31.8601	0.028746	0.245566	1.51234	0.984835
rs12619354	2	194002782	C	T	-0.00760463	0.368337	0.00119209	1.7818e-10	9.45531e-05	31.5901	-0.00407841	0.368337	1.36523	0.997616
rs9357004	6	26303319	C	T	0.00971426	0.484122	0.0011375	1.34741e-17	0.000154281	51.5484	-0.00983878	0.484122	1.01886	0.992295
rs114460989	2	24119404	T	G	-0.016819	0.037079	0.00301331	2.38534e-08	0.000462338	154.524	-0.0418536	0.037079	1.55676	0.978551
rs1914391	7	71690601	T	C	-0.00757508	0.442647	0.001147	4.00037e-11	9.38197e-05	31.3451	-0.0664041	0.442647	1.31644	0.95977
rs2447535	8	118946183	G	A	0.00744316	0.703153	0.00124782	2.44968e-09	9.05807e-05	30.2629	-0.185368	0.703153	1.46307	0.89918
rs7921305	10	133775196	A	G	0.00987456	0.25517	0.00130576	3.97009e-14	0.000159414	53.2636	-0.189527	0.25517	1.15487	0.869643
rs11711894	3	159942949	T	C	0.00757568	0.285109	0.00128561	3.80356e-09	9.38346e-05	31.3501	-0.213211	0.285109	1.48207	0.885611
rs2877774	14	72440615	C	G	0.00823589	0.211703	0.00139462	3.51941e-09	0.0001109	37.0524	-0.243649	0.211703	1.49161	0.870245
rs549845	1	44076469	A	G	0.0118559	0.700309	0.00124213	1.37183e-21	0.000229789	76.7829	-0.272324	0.700309	0.910239	0.764803
rs11514731	7	2051503	G	C	0.0107464	0.179049	0.00148689	4.93174e-13	0.000188801	63.0843	-0.284155	0.179049	1.19891	0.812649
rs12779657	10	107568152	T	C	0.00754038	0.245256	0.00134689	2.16576e-08	9.29622e-05	31.0586	-0.285877	0.245256	1.55228	0.853884
rs9608438	22	26381681	T	C	0.00750188	0.268702	0.00129328	6.61059e-09	9.20155e-05	30.7422	-0.289482	0.268702	1.50285	0.847255
rs16828793	3	118423265	G	T	-0.00787843	0.218696	0.00138969	1.43582e-08	0.000101484	33.9059	-0.290145	0.218696	1.5358	0.850155
rs12526814	6	98212163	C	T	0.00697156	0.569087	0.00118179	3.65721e-09	7.94668e-05	26.5494	-0.341665	0.569087	1.47458	0.816768
rs6559365	9	92209279	A	G	-0.00687125	0.496607	0.00113928	1.62888e-09	7.71967e-05	25.7909	-0.355985	0.496607	1.44189	0.804996
rs11209952	1	72837500	T	C	0.00954505	0.593345	0.00115923	1.81761e-16	0.000148954	49.7682	-0.374557	0.593345	1.05938	0.723666
rs1140892	17	79477356	T	C	0.0197586	0.0309802	0.00343068	8.44967e-09	0.000637963	213.259	-0.376083	0.0309802	1.52235	0.804876
rs12991254	2	100817933	C	T	0.0108549	0.401187	0.00116281	1.01508e-20	0.000192632	64.3646	-0.379412	0.401187	0.932565	0.68412
rs818414	16	65462287	G	A	0.00834779	0.186722	0.00146015	1.08465e-08	0.000113934	38.0661	-0.380819	0.186722	1.51701	0.801789
rs11155821	6	152215722	C	T	0.00809818	0.633353	0.00118203	7.34176e-12	0.000107223	35.8237	-0.397204	0.633353	1.27204	0.754845
rs7577926	2	4951850	T	C	0.008432	0.195809	0.00143384	4.08922e-09	0.000116244	38.838	-0.39738	0.195809	1.48162	0.78854
rs1391441	4	106128760	A	G	-0.00979383	0.688546	0.00122854	1.56711e-15	0.000156819	52.3963	-0.431668	0.688546	1.09032	0.692172
rs59123361	1	110766454	A	G	-0.0121115	0.102511	0.00187598	1.07562e-10	0.000239802	80.1293	-0.438801	0.102511	1.34238	0.743756
rs34811474	4	25408838	A	G	0.00798638	0.231875	0.00134727	3.07263e-09	0.000104283	34.8414	-0.457791	0.231875	1.47149	0.75572
rs1455349	2	199497285	G	A	-0.00646588	0.462483	0.00115045	1.90761e-08	6.83575e-05	22.8376	-0.46501	0.462483	1.5482	0.763907
rs4983187	14	27179592	T	G	-0.0106826	0.798555	0.00142129	5.65718e-14	0.000186566	62.3375	-0.488725	0.798555	1.15396	0.671916
rs4960987	8	87677567	T	C	0.00761382	0.529575	0.00114275	2.69153e-11	9.47817e-05	31.6665	-0.494455	0.529575	1.30673	0.70514
rs55677194	10	115762396	G	A	0.0128252	0.0743374	0.00216907	3.36736e-09	0.000268888	89.8512	-0.524999	0.0743374	1.47613	0.722096
rs28807201	21	20044236	C	T	0.00703247	0.286387	0.00126195	2.51033e-08	8.08614e-05	27.0154	-0.525535	0.286387	1.55729	0.735764
rs12523278	5	60563907	G	A	0.010205	0.49888	0.00114625	5.46638e-19	0.00017026	56.8881	-0.533655	0.49888	0.976772	0.584828
rs10795831	10	10943379	T	G	-0.00771068	0.207444	0.00140833	4.37663e-08	9.72084e-05	32.4774	-0.557494	0.207444	1.58576	0.725166
rs17235639	2	189086909	G	A	-0.0131127	0.0750733	0.00230858	1.34816e-08	0.000281075	93.9247	-0.571673	0.0750733	1.51464	0.705852
rs680767	1	109841760	G	A	-0.00718098	0.731177	0.00128482	2.28434e-08	8.43124e-05	28.1684	-0.574832	0.731177	1.56235	0.712927
rs640177	5	88002084	A	T	-0.00934794	0.58426	0.00115851	7.11541e-16	0.000142866	47.7339	-0.574888	0.58426	1.07831	0.593939
rs9556958	13	99100046	T	C	-0.00710566	0.526665	0.00114579	5.59835e-10	8.25531e-05	27.5806	-0.662696	0.526665	1.40239	0.636535
rs478742	11	90148402	G	A	0.00674047	0.559036	0.00114723	4.22202e-09	7.42863e-05	24.8185	-0.671943	0.559036	1.48169	0.650191
rs28624826	4	757758	T	C	0.0135538	0.0580266	0.00243392	2.56791e-08	0.000300298	100.35	-0.692387	0.0580266	1.55346	0.65581
rs11915747	3	85699040	G	C	0.0102281	0.353626	0.00119067	8.71565e-18	0.000171032	57.1459	-0.738383	0.353626	1.0135	0.466279
rs3943093	1	243458502	T	C	-0.00850429	0.321614	0.00122037	3.20627e-12	0.000118246	39.5068	-0.751948	0.321614	1.2465	0.546344
rs567203	11	28743701	C	T	0.00860209	0.676696	0.00123583	3.39469e-12	0.000120981	40.4207	-0.757509	0.676696	1.25243	0.54529
rs6707062	2	145707197	C	T	0.00689489	0.323554	0.00122052	1.61384e-08	7.77287e-05	25.9687	-0.783141	0.323554	1.54103	0.611317
rs6735842	2	186109364	C	T	0.00628153	0.561833	0.00114811	4.47353e-08	6.45154e-05	21.5539	-0.791135	0.561833	1.58974	0.61873
rs7526112	1	93747683	G	T	-0.0103173	0.362046	0.00118348	2.85036e-18	0.000174027	58.147	-0.795903	0.362046	0.999079	0.425662
rs2061245	3	108046671	A	G	-0.00667869	0.600778	0.001166	1.01801e-08	7.29309e-05	24.3656	-0.80087	0.600778	1.51825	0.597849
rs2109661	4	82310121	T	C	-0.00665414	0.333521	0.0012092	3.73809e-08	7.23957e-05	24.1868	-0.845395	0.333521	1.57953	0.592497
rs7988627	13	81631782	A	G	-0.00859004	0.561403	0.00115884	1.24108e-13	0.000120642	40.3075	-0.85536	0.561403	1.17384	0.466193
rs1846228	1	216807520	A	C	-0.00693455	0.513606	0.00114235	1.27729e-09	7.86254e-05	26.2683	-0.89149	0.513606	1.43274	0.533791
rs12359372	10	67767951	C	T	0.00717644	0.330439	0.00121858	3.88454e-09	8.42058e-05	28.1328	-0.905027	0.330439	1.4797	0.540784
rs4691576	4	160485391	G	T	0.00785439	0.462948	0.00114134	5.92243e-12	0.000100865	33.6993	-0.907927	0.462948	1.26423	0.472654
rs11772108	7	54711985	T	A	0.00846954	0.276063	0.00127217	2.78869e-11	0.000117281	39.1846	-0.955608	0.276063	1.30612	0.464388
rs10942580	5	89216233	T	C	0.00978101	0.145551	0.00161219	1.3053e-09	0.000156408	52.2592	-0.970764	0.145551	1.42486	0.49568
rs11703948	22	38817047	G	A	0.0130102	0.103004	0.00187045	3.51641e-12	0.000276699	92.462	-0.984312	0.103004	1.25803	0.433965
rs1919489	4	172423136	A	G	-0.00780238	0.779903	0.00137636	1.4389e-08	9.9534e-05	33.2544	-1.01268	0.779903	1.5341	0.509179
rs9401593	6	98549801	C	A	0.0143613	0.485525	0.00114351	3.61826e-36	0.000337133	112.663	-1.01399	0.485525	0.692767	0.143281
rs10801826	1	91206578	T	C	-0.0105964	0.369813	0.00118043	2.80285e-19	0.000183568	61.3355	-1.04249	0.369813	0.96865	0.281826
rs10515044	17	51692084	T	C	0.00629586	0.461186	0.00114633	3.97301e-08	6.48101e-05	21.6524	-1.04509	0.461186	1.58244	0.50898
rs17563464	5	26913774	A	C	-0.00945948	0.225462	0.00138582	8.75387e-12	0.000146296	48.8799	-1.10074	0.225462	1.27642	0.388489
rs12203182	6	66156905	A	G	0.0083675	0.224567	0.00144601	7.1882e-09	0.000114473	38.2461	-1.10173	0.224567	1.50352	0.463699
rs9826269	3	72371023	C	A	-0.00664674	0.417007	0.00115472	8.61311e-09	7.22348e-05	24.1331	-1.14726	0.417007	1.51053	0.447549
rs35811586	2	233743794	T	C	0.0158895	0.0569234	0.00245555	9.75888e-11	0.000412669	137.916	-1.1713	0.0569234	1.35049	0.385771
rs61527214	16	83608599	A	G	0.00661663	0.405109	0.00116243	1.25615e-08	7.15819e-05	23.9149	-1.17602	0.405109	1.52993	0.442087
rs76076331	2	10977585	T	C	0.00992852	0.123782	0.0017403	1.16391e-08	0.000161161	53.8474	-1.17851	0.123782	1.5265	0.440093
rs6704703	2	159371407	C	T	0.012289	0.927334	0.00219514	2.16686e-08	0.00024688	82.4952	-1.22211	0.927334	1.5559	0.43218
rs783562	9	23823399	A	G	-0.00707834	0.368628	0.00118267	2.16556e-09	8.19196e-05	27.369	-1.23808	0.368628	1.45304	0.39418
rs9557427	13	101055584	T	C	-0.00739235	0.308434	0.00124377	2.79287e-09	8.93484e-05	29.8511	-1.27181	0.308434	1.46553	0.385496
rs9324380	1	98461132	C	G	0.0118278	0.875375	0.00172411	6.88494e-12	0.000228702	76.4193	-1.29776	0.875375	1.27208	0.307638
rs10752262	10	12395100	T	C	0.00656451	0.429844	0.00115172	1.20074e-08	7.04587e-05	23.5397	-1.29919	0.429844	1.52624	0.394637
rs56151069	10	65677880	T	C	0.00931609	0.152326	0.00165766	1.91082e-08	0.000141895	47.4092	-1.30468	0.152326	1.54943	0.399766
rs2470964	7	104432661	G	C	-0.007609	0.691208	0.00123281	6.74714e-10	9.46618e-05	31.6265	-1.30619	0.691208	1.4043	0.3523
rs7260359	19	45814908	T	C	-0.00877871	0.481116	0.00114215	1.5209e-14	0.000125999	42.0975	-1.32154	0.481116	1.13226	0.24314
rs62182993	2	212599288	A	G	-0.00909335	0.318613	0.00122256	1.02494e-13	0.000135192	45.1693	-1.38713	0.318613	1.17136	0.236331
rs580241	11	66066349	A	G	0.00943416	0.76303	0.00136885	5.51061e-12	0.000145514	48.6185	-1.38843	0.76303	1.30168	0.286133
rs9964724	18	35159124	T	C	0.0126355	0.682676	0.00122476	5.97173e-25	0.000260995	87.2128	-1.42113	0.682676	0.842317	0.091571
rs1325604	1	74907316	A	G	-0.00874418	0.791412	0.0014063	5.04499e-10	0.00012501	41.767	-1.43095	0.791412	1.40705	0.30916
rs35518360	4	103146890	T	A	-0.0121933	0.0856468	0.0021243	9.48069e-09	0.000243051	81.2153	-1.4378	0.0856468	1.51126	0.341408
rs969512	4	147872742	T	A	0.00836172	0.333336	0.00120888	4.62381e-12	0.000114315	38.1933	-1.47001	0.333336	1.25649	0.242027
rs9891803	17	31609815	T	C	-0.0069969	0.48637	0.00114271	9.18861e-10	8.00455e-05	26.7428	-1.4875	0.48637	1.42257	0.295725
rs6429911	2	142347113	C	T	0.0119095	0.915582	0.00204699	5.95909e-09	0.000231871	77.4787	-1.53891	0.915582	1.50042	0.305052
rs7613360	3	49916710	T	C	-0.0143747	0.397952	0.00116263	4.17254e-35	0.000337762	112.874	-1.57029	0.397952	0.704926	0.0259078
rs10189857	2	60713235	G	A	-0.00963462	0.432196	0.00115092	5.72269e-17	0.000151762	50.7066	-1.62225	0.432196	1.03884	0.118381
rs613872	18	53210302	T	G	-0.00934106	0.825545	0.00150113	4.89305e-10	0.000142656	47.6637	-1.6351	0.825545	1.40011	0.242871
rs7902	11	95565288	G	A	0.00800297	0.443731	0.00114525	2.79447e-12	0.000104717	34.9863	-1.64643	0.443731	1.24376	0.185586
rs72979810	6	140759607	G	C	-0.0139745	0.0668077	0.00228231	9.19539e-10	0.000319223	106.676	-1.68729	0.0668077	1.40796	0.230764
rs2885198	3	143636421	G	A	-0.00687794	0.466543	0.00115019	2.23589e-09	7.7347e-05	25.8412	-1.70384	0.466543	1.45471	0.241495
rs12028010	1	41764471	C	T	-0.0090857	0.23372	0.00135301	1.88105e-11	0.000134964	45.0933	-1.78282	0.23372	1.29771	0.169497
rs8051058	16	24699511	C	T	-0.00793178	0.754322	0.0013264	2.2344e-09	0.000102863	34.3666	-1.791	0.754322	1.45667	0.218879
rs1998086	20	14816289	G	A	-0.00865503	0.209584	0.00140083	6.47858e-10	0.000122474	40.9197	-1.82478	0.209584	1.41305	0.196574
rs1333380	13	62626953	A	G	-0.00717863	0.259209	0.00130453	3.73964e-08	8.42572e-05	28.15	-1.84372	0.259209	1.58059	0.243423
rs2725377	8	30867562	A	G	0.00706858	0.558446	0.00114827	7.47687e-10	8.16939e-05	27.2935	-1.88045	0.558446	1.41348	0.183398
rs72829857	6	16966052	G	A	0.00968349	0.23183	0.00135231	8.04267e-13	0.000153306	51.2223	-1.9567	0.23183	1.21245	0.10656
rs2341336	3	196220799	T	C	-0.00872244	0.837563	0.00156597	2.54947e-08	0.000124389	41.5596	-1.96406	0.837563	1.56496	0.209471
rs62246015	3	71481192	T	C	0.00984658	0.31917	0.00123387	1.46487e-15	0.000158512	52.9622	-1.97061	0.31917	1.09007	0.0706408
rs2858088	4	3268710	G	A	0.00665401	0.618532	0.00117399	1.447e-08	7.23929e-05	24.1859	-2.01919	0.618532	1.53482	0.188313
rs1812587	5	62991802	T	G	-0.00725041	0.45586	0.00114651	2.55399e-10	8.59505e-05	28.7158	-2.02667	0.45586	1.37599	0.140782
rs1727302	12	123632930	A	G	-0.00906251	0.754047	0.0013232	7.45418e-12	0.000134276	44.8634	-2.05974	0.754047	1.26651	0.103885
rs12735232	1	6867842	C	T	0.010903	0.157624	0.00156294	3.04369e-12	0.000194343	64.9363	-2.10951	0.157624	1.24822	0.091024
rs3797699	5	109050434	G	C	-0.00670785	0.346629	0.00120214	2.40796e-08	7.35691e-05	24.5789	-2.12816	0.346629	1.56208	0.173075
rs11771370	7	32260165	T	C	-0.00940699	0.173678	0.00152418	6.75725e-10	0.000144677	48.3389	-2.13274	0.173678	1.41089	0.130627
rs10088132	8	142646105	T	C	-0.00845573	0.452808	0.0011481	1.77582e-13	0.000116899	39.0569	-2.15835	0.452808	1.1818	0.067802
rs11773992	8	12667804	C	G	-0.00831713	0.175213	0.00150984	3.61918e-08	0.000113099	37.787	-2.18785	0.175213	1.57681	0.165284
rs56099375	8	77372988	T	C	0.00731818	0.243169	0.001332	3.92898e-08	8.75646e-05	29.2551	-2.19065	0.243169	1.58594	0.167188
rs1612548	7	2248472	A	G	-0.00853195	0.231221	0.00135956	3.48835e-10	0.000119016	39.7642	-2.19464	0.231221	1.38679	0.113527
rs67651814	20	43598154	C	G	-0.009284	0.286476	0.00126573	2.22331e-13	0.000140919	47.0832	-2.2319	0.286476	1.18295	0.0591968
rs9960416	18	50875875	G	A	0.00660204	0.469009	0.00114021	7.03704e-09	7.12666e-05	23.8096	-2.27589	0.469009	1.50338	0.130065
rs7862560	9	135030039	T	C	0.00666312	0.342072	0.00121394	4.04837e-08	7.25912e-05	24.2522	-2.30388	0.342072	1.58399	0.145814
rs10518019	4	67959875	G	A	0.00795861	0.476713	0.00113893	2.79834e-12	0.00010356	34.5995	-2.30926	0.476713	1.24498	0.0636164
rs11171739	12	56470625	T	C	-0.0076141	0.56641	0.00114827	3.34041e-11	9.47887e-05	31.6689	-2.32548	0.56641	1.31286	0.0765101
rs11080256	17	32508782	A	G	0.00676667	0.32723	0.00121421	2.50744e-08	7.48649e-05	25.0118	-2.33273	0.32723	1.56579	0.136275
rs4906348	14	104089459	T	C	0.00810798	0.665303	0.00120922	2.01512e-11	0.000107483	35.9104	-2.33622	0.665303	1.29564	0.071366
rs4877151	9	82434378	T	C	0.00634434	0.552893	0.00114484	2.9982e-08	6.5812e-05	21.9871	-2.39921	0.552893	1.5715	0.126836
rs2860049	15	47515395	T	G	-0.00818723	0.392728	0.00117048	2.66195e-12	0.000109594	36.6159	-2.3999	0.392728	1.24394	0.0536968
rs723968	9	14154231	C	T	-0.0100379	0.141959	0.00163909	9.13188e-10	0.000164731	55.0403	-2.4152	0.141959	1.4131	0.0874246
rs1073242	13	58715219	A	G	0.0116733	0.553801	0.00116724	1.52405e-23	0.000222767	74.4359	-2.46918	0.553801	0.870602	0.00456571
rs7965989	12	15361715	T	G	-0.00770939	0.32466	0.0012196	2.59818e-10	9.71758e-05	32.4665	-2.47367	0.32466	1.3755	0.0721177
rs72801817	16	53474568	T	C	0.00825356	0.30155	0.00123903	2.71832e-11	0.000111377	37.2116	-2.47464	0.30155	1.30684	0.0582776
rs303752	18	21074255	A	G	-0.00772102	0.410146	0.00117262	4.57299e-11	9.74692e-05	32.5645	-2.50147	0.410146	1.32327	0.0587086
rs634546	10	69816709	T	C	-0.00714539	0.35207	0.00119415	2.18389e-09	8.34788e-05	27.8899	-2.50585	0.35207	1.45298	0.0845938
rs79918827	19	54945929	A	G	-0.0183549	0.0321932	0.00322837	1.30542e-08	0.000550586	184.035	-2.51919	0.0321932	1.5378	0.101384
rs13397208	2	166922023	A	C	0.00652972	0.353417	0.00119255	4.36767e-08	6.97139e-05	23.2908	-2.52265	0.353417	1.57691	0.109656
rs1007274	6	111200755	T	C	-0.0075876	0.214362	0.00139038	4.83994e-08	9.41301e-05	31.4488	-2.53809	0.214362	1.59132	0.110722
rs2670012	8	57434276	T	C	0.00687354	0.546523	0.00115126	2.3687e-09	7.72481e-05	25.8081	-2.54034	0.546523	1.45675	0.0811865
rs12637456	3	123744663	A	T	-0.00714557	0.279308	0.00127164	1.92039e-08	8.3483e-05	27.8913	-2.57604	0.279308	1.54567	0.0955903
rs12221820	11	104154558	T	C	-0.00715158	0.2695	0.00128832	2.84125e-08	8.36235e-05	27.9383	-2.64719	0.2695	1.56858	0.0914805
rs7561798	2	228973660	G	A	-0.00719502	0.479847	0.00113949	2.71825e-10	8.46424e-05	28.2787	-2.69228	0.479847	1.37786	0.0507059
rs360947	4	152868527	A	G	0.00729305	0.563393	0.00115405	2.62652e-10	8.69643e-05	29.0545	-2.77799	0.563393	1.36547	0.0419063
rs7757476	6	14711961	A	G	0.00968205	0.185024	0.00148921	7.96526e-11	0.00015326	51.2071	-2.84671	0.185024	1.33583	0.033086
rs2995803	4	2990864	T	C	0.00917818	0.321682	0.00121718	4.69353e-14	0.000137725	46.016	-2.87114	0.321682	1.15653	0.0130445
rs7966054	12	14551025	C	T	-0.00645699	0.567525	0.00114745	1.83265e-08	6.81697e-05	22.7749	-2.94687	0.567525	1.5469	0.0567781
rs2661876	7	49874533	C	A	0.00662406	0.390397	0.00116634	1.35298e-08	7.17427e-05	23.9687	-3.0534	0.390397	1.53309	0.0464084
rs38857	7	116365413	C	T	0.00695641	0.7094	0.00126053	3.41901e-08	7.91219e-05	26.4342	-3.12794	0.7094	1.57744	0.0473761
rs3747631	1	204587569	C	G	0.0103833	0.209356	0.00139813	1.11764e-13	0.00017626	58.8933	-3.28173	0.209356	1.17167	0.00509602
rs6839304	4	45962844	G	A	0.00777684	0.313299	0.00123449	2.98765e-10	9.88835e-05	33.0371	-3.36049	0.313299	1.37951	0.0148503
rs62172156	2	144243297	C	T	0.008909	0.374979	0.00117732	3.82296e-14	0.000129766	43.3564	-3.72743	0.374979	1.15061	0.0011973
rs62036613	16	28823097	G	A	-0.00830309	0.403744	0.00115976	8.12269e-13	0.000112717	37.6595	-3.79926	0.403744	1.2175	0.00180516
rs2268991	6	88183217	T	C	-0.0132875	0.0607564	0.00238824	2.64265e-08	0.000288617	96.4455	-3.84898	0.0607564	1.56646	0.0140055
rs4567409	11	25071432	G	A	-0.00630507	0.498937	0.0011386	3.06916e-08	6.49998e-05	21.7158	-4.18198	0.498937	1.57217	0.00781388
rs17328524	2	60161157	T	C	-0.00660279	0.555104	0.00114761	8.74943e-09	7.12828e-05	23.815	-4.3826	0.555104	1.51391	0.00379292
rs10129035	12	84100208	C	T	-0.0076557	0.595399	0.00116439	4.87641e-11	9.58272e-05	32.0159	-4.8315	0.595399	1.3252	0.000266483

## Sheet: Table S8
Table S8. Genetic predictor of qualifications (college or university degree) and their association with UTI
SNP	chr	pos	effect_allele	other_allele	Qualifications: College or University degree						UTI
					beta	eaf	se	pval	R2	F	beta	eaf	se	pval
rs10795831	10	10943379	T	G	-0.00771068	0.207444	0.00140833	4.37663e-08	9.72084e-05	32.4774	0.0789142	0.207444	0.0359029	0.02795
rs1998086	20	14816289	G	A	-0.00865503	0.209584	0.00140083	6.47858e-10	0.000122474	40.9197	0.0760857	0.209584	0.031985	0.0173694
rs12221820	11	104154558	T	C	-0.00715158	0.2695	0.00128832	2.84125e-08	8.36235e-05	27.9383	0.0661939	0.2695	0.035518	0.062368
rs2885198	3	143636421	G	A	-0.00687794	0.466543	0.00115019	2.23589e-09	7.7347e-05	25.8412	0.0571766	0.466543	0.0329397	0.0825997
rs5758922	22	43160756	C	T	-0.00648556	0.488799	0.00113834	1.2177e-08	6.87742e-05	22.9768	0.0519841	0.488799	0.034577	0.132728
rs7757476	6	14711961	A	G	0.00968205	0.185024	0.00148921	7.96526e-11	0.00015326	51.2071	0.0458903	0.185024	0.0302016	0.128645
rs12735232	1	6867842	C	T	0.010903	0.157624	0.00156294	3.04369e-12	0.000194343	64.9363	0.0432073	0.157624	0.028237	0.125976
rs478742	11	90148402	G	A	0.00674047	0.559036	0.00114723	4.22202e-09	7.42863e-05	24.8185	0.0403659	0.559036	0.0341699	0.237472
rs7577926	2	4951850	T	C	0.008432	0.195809	0.00143384	4.08922e-09	0.000116244	38.838	0.0399503	0.195809	0.0334772	0.232729
rs2269423	6	32145707	C	A	-0.00757715	0.621803	0.00117381	1.08253e-10	9.3871e-05	31.3622	0.0395709	0.621803	0.0305562	0.195313
rs1455349	2	199497285	G	A	-0.00646588	0.462483	0.00115045	1.90761e-08	6.83575e-05	22.8376	0.0362153	0.462483	0.0350548	0.301554
rs9608438	22	26381681	T	C	0.00750188	0.268702	0.00129328	6.61059e-09	9.20155e-05	30.7422	0.0327135	0.268702	0.0340224	0.336286
rs61527214	16	83608599	A	G	0.00661663	0.405109	0.00116243	1.25615e-08	7.15819e-05	23.9149	0.0300736	0.405109	0.0346282	0.385136
rs28807201	21	20044236	C	T	0.00703247	0.286387	0.00126195	2.51033e-08	8.08614e-05	27.0154	0.0300601	0.286387	0.035237	0.393612
rs634546	10	69816709	T	C	-0.00714539	0.35207	0.00119415	2.18389e-09	8.34788e-05	27.8899	0.0295306	0.35207	0.0328934	0.369309
rs2052284	16	51188433	A	T	0.0066813	0.610116	0.00116746	1.0479e-08	7.29879e-05	24.3847	0.0293049	0.610116	0.0343691	0.393851
rs55677194	10	115762396	G	A	0.0128252	0.0743374	0.00216907	3.36736e-09	0.000268888	89.8512	0.0291602	0.0743374	0.0333592	0.382049
rs2661876	7	49874533	C	A	0.00662406	0.390397	0.00116634	1.35298e-08	7.17427e-05	23.9687	0.0291349	0.390397	0.0346955	0.40106
rs6735842	2	186109364	C	T	0.00628153	0.561833	0.00114811	4.47353e-08	6.45154e-05	21.5539	0.0271751	0.561833	0.035992	0.450231
rs2860049	15	47515395	T	G	-0.00818723	0.392728	0.00117048	2.66195e-12	0.000109594	36.6159	0.0266397	0.392728	0.0281703	0.34432
rs549845	1	44076469	A	G	0.0118559	0.700309	0.00124213	1.37183e-21	0.000229789	76.7829	0.0263519	0.700309	0.0206072	0.200977
rs11209952	1	72837500	T	C	0.00954505	0.593345	0.00115923	1.81761e-16	0.000148954	49.7682	0.0263278	0.593345	0.0239506	0.271658
rs11514731	7	2051503	G	C	0.0107464	0.179049	0.00148689	4.93174e-13	0.000188801	63.0843	0.026309	0.179049	0.0270813	0.331307
rs11711894	3	159942949	T	C	0.00757568	0.285109	0.00128561	3.80356e-09	9.38346e-05	31.3501	0.02598	0.285109	0.0335295	0.438435
rs2061245	3	108046671	A	G	-0.00667869	0.600778	0.001166	1.01801e-08	7.29309e-05	24.3656	0.0236301	0.600778	0.0343579	0.491603
rs2995803	4	2990864	T	C	0.00917818	0.321682	0.00121718	4.69353e-14	0.000137725	46.016	0.0235027	0.321682	0.0261799	0.369325
rs2877774	14	72440615	C	G	0.00823589	0.211703	0.00139462	3.51941e-09	0.0001109	37.0524	0.0233596	0.211703	0.0334791	0.485342
rs1325604	1	74907316	A	G	-0.00874418	0.791412	0.0014063	5.04499e-10	0.00012501	41.767	0.0229975	0.791412	0.0317628	0.469043
rs7779631	7	133303907	C	G	-0.0108027	0.20523	0.00141122	1.94089e-14	0.000190784	63.747	0.0223876	0.20523	0.0257521	0.384654
rs62507575	8	66478721	T	C	0.00633671	0.5335	0.00114003	2.72502e-08	6.56538e-05	21.9343	0.0217589	0.5335	0.0354099	0.538893
rs640177	5	88002084	A	T	-0.00934794	0.58426	0.00115851	7.11541e-16	0.000142866	47.7339	0.0214706	0.58426	0.0243802	0.378504
rs13033324	2	34253584	G	A	0.00716236	0.405879	0.00116035	6.72698e-10	8.38757e-05	28.0226	0.0200502	0.405879	0.0319417	0.530192
rs12779657	10	107568152	T	C	0.00754038	0.245256	0.00134689	2.16576e-08	9.29622e-05	31.0586	0.0190066	0.245256	0.0351204	0.58838
rs962490	13	31747498	A	G	0.00834479	0.202544	0.00141679	3.86705e-09	0.000113852	38.0387	0.0187968	0.202544	0.0334711	0.574401
rs17235639	2	189086909	G	A	-0.0131127	0.0750733	0.00230858	1.34816e-08	0.000281075	93.9247	0.0169994	0.0750733	0.0348713	0.625911
rs11773992	8	12667804	C	G	-0.00831713	0.175213	0.00150984	3.61918e-08	0.000113099	37.787	0.0158576	0.175213	0.0357003	0.656907
rs613872	18	53210302	T	G	-0.00934106	0.825545	0.00150113	4.89305e-10	0.000142656	47.6637	0.0131712	0.825545	0.0316743	0.677533
rs38857	7	116365413	C	T	0.00695641	0.7094	0.00126053	3.41901e-08	7.91219e-05	26.4342	0.0122488	0.7094	0.0357035	0.731546
rs11793831	9	23362311	T	G	0.0145667	0.416435	0.00115549	1.9797e-36	0.000346842	115.909	0.00961851	0.416435	0.0156397	0.538551
rs7966054	12	14551025	C	T	-0.00645699	0.567525	0.00114745	1.83265e-08	6.81697e-05	22.7749	0.00934985	0.567525	0.0349912	0.789311
rs10942580	5	89216233	T	C	0.00978101	0.145551	0.00161219	1.3053e-09	0.000156408	52.2592	0.00933578	0.145551	0.0321507	0.771529
rs17563464	5	26913774	A	C	-0.00945948	0.225462	0.00138582	8.75387e-12	0.000146296	48.8799	0.00888904	0.225462	0.0289167	0.758538
rs67651814	20	43598154	C	G	-0.009284	0.286476	0.00126573	2.22331e-13	0.000140919	47.0832	0.00826645	0.286476	0.0267457	0.757264
rs9324380	1	98461132	C	G	0.0118278	0.875375	0.00172411	6.88494e-12	0.000228702	76.4193	0.0080029	0.875375	0.0288521	0.781491
rs7862560	9	135030039	T	C	0.00666312	0.342072	0.00121394	4.04837e-08	7.25912e-05	24.2522	0.00761792	0.342072	0.0358072	0.831524
rs12203182	6	66156905	A	G	0.0083675	0.224567	0.00144601	7.1882e-09	0.000114473	38.2461	0.0067172	0.224567	0.0340075	0.84342
rs4540171	5	124304784	G	C	-0.00690811	0.666778	0.00120669	1.03631e-08	7.8027e-05	26.0684	0.00656365	0.666778	0.0344243	0.848785
rs10801826	1	91206578	T	C	-0.0105964	0.369813	0.00118043	2.80285e-19	0.000183568	61.3355	0.00550746	0.369813	0.0219397	0.801793
rs11772108	7	54711985	T	A	0.00846954	0.276063	0.00127217	2.78869e-11	0.000117281	39.1846	0.00512153	0.276063	0.029576	0.862522
rs3943093	1	243458502	T	C	-0.00850429	0.321614	0.00122037	3.20627e-12	0.000118246	39.5068	0.00479367	0.321614	0.0282233	0.86513
rs12637456	3	123744663	A	T	-0.00714557	0.279308	0.00127164	1.92039e-08	8.3483e-05	27.8913	0.00428796	0.279308	0.0350025	0.9025
rs62063281	17	44038785	G	A	-0.0096689	0.221651	0.00137003	1.69942e-12	0.000152844	51.0681	0.0040042	0.221651	0.0279781	0.886196
rs7561798	2	228973660	G	A	-0.00719502	0.479847	0.00113949	2.71825e-10	8.46424e-05	28.2787	0.00400025	0.479847	0.0311731	0.897893
rs59123361	1	110766454	A	G	-0.0121115	0.102511	0.00187598	1.07562e-10	0.000239802	80.1293	0.00377696	0.102511	0.03039	0.901091
rs783562	9	23823399	A	G	-0.00707834	0.368628	0.00118267	2.16556e-09	8.19196e-05	27.369	0.00332103	0.368628	0.0328947	0.919583
rs9557427	13	101055584	T	C	-0.00739235	0.308434	0.00124377	2.79287e-09	8.93484e-05	29.8511	0.0033032	0.308434	0.0331573	0.920644
rs6429911	2	142347113	C	T	0.0119095	0.915582	0.00204699	5.95909e-09	0.000231871	77.4787	0.00326274	0.915582	0.0340016	0.923554
rs10138733	14	29655318	G	A	-0.00952756	0.812068	0.00145634	6.07435e-11	0.000148409	49.586	0.00323348	0.812068	0.0300397	0.914281
rs1275202	14	69479952	C	T	-0.0070062	0.445163	0.00115333	1.24328e-09	8.02584e-05	26.8139	0.00320329	0.445163	0.0324211	0.921295
rs7257285	19	32981166	G	C	0.00856219	0.819933	0.00148231	7.64592e-09	0.000119861	40.0466	0.0031414	0.819933	0.034202	0.926818
rs4810227	20	59841800	A	G	0.00866061	0.618663	0.00117948	2.09701e-13	0.000122632	40.9725	0.00196733	0.618663	0.0268386	0.941566
rs11915747	3	85699040	G	C	0.0102281	0.353626	0.00119067	8.71565e-18	0.000171032	57.1459	0.00185867	0.353626	0.0229476	0.935445
rs1536057	6	108885623	T	C	-0.00721315	0.279212	0.00126895	1.31432e-08	8.50694e-05	28.4214	0.00181909	0.279212	0.0346419	0.958121
rs72979810	6	140759607	G	C	-0.0139745	0.0668077	0.00228231	9.19539e-10	0.000319223	106.676	0.00127336	0.0668077	0.0318666	0.968126
rs17328524	2	60161157	T	C	-0.00660279	0.555104	0.00114761	8.74943e-09	7.12828e-05	23.815	0.000609382	0.555104	0.0342499	0.985805
rs10518019	4	67959875	G	A	0.00795861	0.476713	0.00113893	2.79834e-12	0.00010356	34.5995	-0.000141887	0.476713	0.0281637	0.99598
rs7902	11	95565288	G	A	0.00800297	0.443731	0.00114525	2.79447e-12	0.000104717	34.9863	-0.000830574	0.443731	0.028156	0.976467
rs175325	20	22317310	A	T	-0.0072619	0.604999	0.00116783	5.03153e-10	8.62231e-05	28.8069	-0.00143924	0.604999	0.0316348	0.963712
rs2470964	7	104432661	G	C	-0.007609	0.691208	0.00123281	6.74714e-10	9.46618e-05	31.6265	-0.00189657	0.691208	0.0319759	0.952703
rs10515044	17	51692084	T	C	0.00629586	0.461186	0.00114633	3.97301e-08	6.48101e-05	21.6524	-0.0020723	0.461186	0.035838	0.953889
rs2735421	10	103541016	G	T	-0.00965554	0.70162	0.00126114	1.92044e-14	0.000152422	50.9271	-0.00224126	0.70162	0.0257098	0.930532
rs3747631	1	204587569	C	G	0.0103833	0.209356	0.00139813	1.11764e-13	0.00017626	58.8933	-0.00261782	0.209356	0.0265237	0.921379
rs4567409	11	25071432	G	A	-0.00630507	0.498937	0.0011386	3.06916e-08	6.49998e-05	21.7158	-0.00300615	0.498937	0.0355764	0.93266
rs818414	16	65462287	G	A	0.00834779	0.186722	0.00146015	1.08465e-08	0.000113934	38.0661	-0.00327416	0.186722	0.0342315	0.9238
rs8112975	19	18340910	G	A	-0.00815616	0.271914	0.00129842	3.3556e-10	0.000108764	36.3385	-0.00350243	0.271914	0.0312706	0.91082
rs4808787	19	18475285	G	A	0.00682168	0.364224	0.00123053	2.96401e-08	7.60869e-05	25.4201	-0.00358664	0.364224	0.0356123	0.919778
rs6704703	2	159371407	C	T	0.012289	0.927334	0.00219514	2.16686e-08	0.00024688	82.4952	-0.00388402	0.927334	0.0351771	0.912082
rs13426183	2	44812008	A	G	0.00841567	0.212539	0.00139566	1.64259e-09	0.000115794	38.6877	-0.0043686	0.212539	0.0325757	0.893319
rs42210	5	166408788	C	G	-0.00710659	0.711159	0.00126383	1.8775e-08	8.25747e-05	27.5879	-0.00573361	0.711159	0.0350231	0.86996
rs12375949	9	124617900	C	T	0.00826335	0.561019	0.00114573	5.51442e-13	0.000111641	37.2999	-0.00601027	0.561019	0.0273111	0.825819
rs8051058	16	24699511	C	T	-0.00793178	0.754322	0.0013264	2.2344e-09	0.000102863	34.3666	-0.00639737	0.754322	0.032962	0.846111
rs2447535	8	118946183	G	A	0.00744316	0.703153	0.00124782	2.44968e-09	9.05807e-05	30.2629	-0.00675467	0.703153	0.033123	0.838411
rs2545795	5	176887106	C	A	-0.0065099	0.564096	0.00114882	1.45764e-08	6.92914e-05	23.1496	-0.00704627	0.564096	0.034721	0.839182
rs11171739	12	56470625	T	C	-0.0076141	0.56641	0.00114827	3.34041e-11	9.47887e-05	31.6689	-0.00707133	0.56641	0.0297115	0.811881
rs72829857	6	16966052	G	A	0.00968349	0.23183	0.00135231	8.04267e-13	0.000153306	51.2223	-0.00736644	0.23183	0.0273927	0.787992
rs6839304	4	45962844	G	A	0.00777684	0.313299	0.00123449	2.98765e-10	9.88835e-05	33.0371	-0.0076054	0.313299	0.0311846	0.807321
rs9357004	6	26303319	C	T	0.00971426	0.484122	0.0011375	1.34741e-17	0.000154281	51.5484	-0.00818291	0.484122	0.0230482	0.722563
rs9891803	17	31609815	T	C	-0.0069969	0.48637	0.00114271	9.18861e-10	8.00455e-05	26.7428	-0.0089928	0.48637	0.0321847	0.779928
rs9934839	16	1252259	G	A	-0.00705692	0.528336	0.00114181	6.39764e-10	8.14246e-05	27.2036	-0.00905423	0.528336	0.0318445	0.77616
rs580241	11	66066349	A	G	0.00943416	0.76303	0.00136885	5.51061e-12	0.000145514	48.6185	-0.00959583	0.76303	0.0285906	0.73715
rs6707062	2	145707197	C	T	0.00689489	0.323554	0.00122052	1.61384e-08	7.77287e-05	25.9687	-0.0104655	0.323554	0.034877	0.764124
rs76076331	2	10977585	T	C	0.00992852	0.123782	0.0017403	1.16391e-08	0.000161161	53.8474	-0.0110411	0.123782	0.0345392	0.749219
rs7965989	12	15361715	T	G	-0.00770939	0.32466	0.0012196	2.59818e-10	9.71758e-05	32.4665	-0.0113858	0.32466	0.0311656	0.714863
rs62246015	3	71481192	T	C	0.00984658	0.31917	0.00123387	1.46487e-15	0.000158512	52.9622	-0.0115178	0.31917	0.024656	0.640399
rs1812587	5	62991802	T	G	-0.00725041	0.45586	0.00114651	2.55399e-10	8.59505e-05	28.7158	-0.0120922	0.45586	0.0311417	0.697797
rs4877151	9	82434378	T	C	0.00634434	0.552893	0.00114484	2.9982e-08	6.5812e-05	21.9871	-0.0122265	0.552893	0.0355607	0.730982
rs9964724	18	35159124	T	C	0.0126355	0.682676	0.00122476	5.97173e-25	0.000260995	87.2128	-0.0125367	0.682676	0.0190749	0.511028
rs12991254	2	100817933	C	T	0.0108549	0.401187	0.00116281	1.01508e-20	0.000192632	64.3646	-0.013214	0.401187	0.0211182	0.5315
rs2670012	8	57434276	T	C	0.00687354	0.546523	0.00115126	2.3687e-09	7.72481e-05	25.8081	-0.0138887	0.546523	0.03299	0.673756
rs4731366	7	127170015	T	C	-0.00742824	0.740363	0.00130088	1.12954e-08	9.0218e-05	30.1417	-0.0139186	0.740363	0.0344674	0.686345
rs7921305	10	133775196	A	G	0.00987456	0.25517	0.00130576	3.97009e-14	0.000159414	53.2636	-0.0139983	0.25517	0.0261443	0.592356
rs9826269	3	72371023	C	A	-0.00664674	0.417007	0.00115472	8.61311e-09	7.22348e-05	24.1331	-0.0155294	0.417007	0.0341965	0.64974
rs2271386	3	141712708	A	G	0.00898778	0.150909	0.00158849	1.53204e-08	0.000132071	44.1266	-0.0157857	0.150909	0.0348805	0.650863
rs12526814	6	98212163	C	T	0.00697156	0.569087	0.00118179	3.65721e-09	7.94668e-05	26.5494	-0.0164084	0.569087	0.0333856	0.623087
rs4983187	14	27179592	T	G	-0.0106826	0.798555	0.00142129	5.65718e-14	0.000186566	62.3375	-0.0164884	0.798555	0.0260486	0.526743
rs2341336	3	196220799	T	C	-0.00872244	0.837563	0.00156597	2.54947e-08	0.000124389	41.5596	-0.0166631	0.837563	0.0354146	0.637987
rs680767	1	109841760	G	A	-0.00718098	0.731177	0.00128482	2.28434e-08	8.43124e-05	28.1684	-0.0170794	0.731177	0.0353395	0.628886
rs1612548	7	2248472	A	G	-0.00853195	0.231221	0.00135956	3.48835e-10	0.000119016	39.7642	-0.017632	0.231221	0.0313812	0.574209
rs10189857	2	60713235	G	A	-0.00963462	0.432196	0.00115092	5.72269e-17	0.000151762	50.7066	-0.0184101	0.432196	0.0235231	0.43384
rs35649565	10	87074564	A	G	0.00763705	0.245566	0.00132533	8.30042e-09	9.53609e-05	31.8601	-0.0202772	0.245566	0.0342059	0.553316
rs2109661	4	82310121	T	C	-0.00665414	0.333521	0.0012092	3.73809e-08	7.23957e-05	24.1868	-0.0211513	0.333521	0.035729	0.553855
rs7526112	1	93747683	G	T	-0.0103173	0.362046	0.00118348	2.85036e-18	0.000174027	58.147	-0.0212881	0.362046	0.0226147	0.346531
rs12523278	5	60563907	G	A	0.010205	0.49888	0.00114625	5.46638e-19	0.00017026	56.8881	-0.0216138	0.49888	0.022116	0.328424
rs34811474	4	25408838	A	G	0.00798638	0.231875	0.00134727	3.07263e-09	0.000104283	34.8414	-0.0217178	0.231875	0.0333309	0.51467
rs303752	18	21074255	A	G	-0.00772102	0.410146	0.00117262	4.57299e-11	9.74692e-05	32.5645	-0.0220379	0.410146	0.0299546	0.461907
rs10431632	14	77471693	A	G	0.00656235	0.550863	0.00116797	1.9265e-08	7.04123e-05	23.5242	-0.0225381	0.550863	0.0350571	0.520291
rs2083440	11	12865839	T	C	0.00730088	0.677509	0.00121955	2.14566e-09	8.71511e-05	29.1169	-0.0226745	0.677509	0.0329475	0.491326
rs9401593	6	98549801	C	A	0.0143613	0.485525	0.00114351	3.61826e-36	0.000337133	112.663	-0.0228083	0.485525	0.0156883	0.145991
rs10950862	7	21657572	G	T	-0.00750882	0.342609	0.00120555	4.714e-10	9.21858e-05	30.7992	-0.0238681	0.342609	0.0316335	0.450537
rs567203	11	28743701	C	T	0.00860209	0.676696	0.00123583	3.39469e-12	0.000120981	40.4207	-0.0247887	0.676696	0.0283585	0.382052
rs35617898	9	1791288	T	C	0.00846832	0.242314	0.00132661	1.7338e-10	0.000117248	39.1733	-0.0250894	0.242314	0.0308153	0.415539
rs2725377	8	30867562	A	G	0.00706858	0.558446	0.00114827	7.47687e-10	8.16939e-05	27.2935	-0.0256298	0.558446	0.0319852	0.422958
rs62036613	16	28823097	G	A	-0.00830309	0.403744	0.00115976	8.12269e-13	0.000112717	37.6595	-0.0261059	0.403744	0.0275428	0.343214
rs11678980	2	162101261	A	G	-0.00975602	0.463274	0.0011807	1.42692e-16	0.00015561	51.9925	-0.0262072	0.463274	0.0238254	0.271345
rs6673646	1	171897198	C	T	-0.00641821	0.540565	0.0011429	1.95912e-08	6.73533e-05	22.5021	-0.0262597	0.540565	0.0350574	0.453829
rs6559365	9	92209279	A	G	-0.00687125	0.496607	0.00113928	1.62888e-09	7.71967e-05	25.7909	-0.0266014	0.496607	0.0326418	0.415101
rs11080256	17	32508782	A	G	0.00676667	0.32723	0.00121421	2.50744e-08	7.48649e-05	25.0118	-0.026958	0.32723	0.0354233	0.446643
rs1727302	12	123632930	A	G	-0.00906251	0.754047	0.0013232	7.45418e-12	0.000134276	44.8634	-0.0270554	0.754047	0.0286575	0.345121
rs1333380	13	62626953	A	G	-0.00717863	0.259209	0.00130453	3.73964e-08	8.42572e-05	28.15	-0.0275665	0.259209	0.0357602	0.440782
rs7988627	13	81631782	A	G	-0.00859004	0.561403	0.00115884	1.24108e-13	0.000120642	40.3075	-0.0284464	0.561403	0.0265698	0.284336
rs860815	5	113874137	A	G	-0.00927511	0.211541	0.00139458	2.91877e-11	0.000140649	46.993	-0.0285844	0.211541	0.0296465	0.33496
rs62172156	2	144243297	C	T	0.008909	0.374979	0.00117732	3.82296e-14	0.000129766	43.3564	-0.0287681	0.374979	0.0260568	0.26957
rs10129035	12	84100208	C	T	-0.0076557	0.595399	0.00116439	4.87641e-11	9.58272e-05	32.0159	-0.0303255	0.595399	0.0299453	0.311205
rs360947	4	152868527	A	G	0.00729305	0.563393	0.00115405	2.62652e-10	8.69643e-05	29.0545	-0.0323985	0.563393	0.0311306	0.298001
rs7260359	19	45814908	T	C	-0.00877871	0.481116	0.00114215	1.5209e-14	0.000125999	42.0975	-0.0333748	0.481116	0.0256105	0.192516
rs35518360	4	103146890	T	A	-0.0121933	0.0856468	0.0021243	9.48069e-09	0.000243051	81.2153	-0.033551	0.0856468	0.0341937	0.326491
rs10088132	8	142646105	T	C	-0.00845573	0.452808	0.0011481	1.77582e-13	0.000116899	39.0569	-0.0337824	0.452808	0.0267656	0.206893
rs12359372	10	67767951	C	T	0.00717644	0.330439	0.00121858	3.88454e-09	8.42058e-05	28.1328	-0.0338597	0.330439	0.0334844	0.311917
rs1846228	1	216807520	A	C	-0.00693455	0.513606	0.00114235	1.27729e-09	7.86254e-05	26.2683	-0.034788	0.513606	0.0324382	0.283522
rs13397208	2	166922023	A	C	0.00652972	0.353417	0.00119255	4.36767e-08	6.97139e-05	23.2908	-0.0356986	0.353417	0.0359836	0.321159
rs7582977	2	175205513	C	T	-0.010892	0.0925866	0.00197114	3.2836e-08	0.000193951	64.8053	-0.0358267	0.0925866	0.0355987	0.314221
rs997779	4	176936038	C	A	-0.00849249	0.208476	0.00140315	1.4283e-09	0.000117918	39.3972	-0.0360826	0.208476	0.0326332	0.268855
rs12619354	2	194002782	C	T	-0.00760463	0.368337	0.00119209	1.7818e-10	9.45531e-05	31.5901	-0.0368124	0.368337	0.0309108	0.233683
rs62182993	2	212599288	A	G	-0.00909335	0.318613	0.00122256	1.02494e-13	0.000135192	45.1693	-0.0373618	0.318613	0.0265255	0.158977
rs1073242	13	58715219	A	G	0.0116733	0.553801	0.00116724	1.52405e-23	0.000222767	74.4359	-0.0405113	0.553801	0.0196948	0.0396906
rs1391441	4	106128760	A	G	-0.00979383	0.688546	0.00122854	1.56711e-15	0.000156819	52.3963	-0.0427622	0.688546	0.0246525	0.0828112
rs7613360	3	49916710	T	C	-0.0143747	0.397952	0.00116263	4.17254e-35	0.000337762	112.874	-0.0433862	0.397952	0.0159605	0.00656106
rs1914391	7	71690601	T	C	-0.00757508	0.442647	0.001147	4.00037e-11	9.38197e-05	31.3451	-0.0444827	0.442647	0.0298566	0.136256
rs11155821	6	152215722	C	T	0.00809818	0.633353	0.00118203	7.34176e-12	0.000107223	35.8237	-0.0446043	0.633353	0.0287844	0.121237
rs723968	9	14154231	C	T	-0.0100379	0.141959	0.00163909	9.13188e-10	0.000164731	55.0403	-0.0449503	0.141959	0.0319797	0.159846
rs117799466	15	34659517	C	G	0.00778004	0.339397	0.00124574	4.23389e-10	9.89649e-05	33.0643	-0.045687	0.339397	0.0315874	0.148073
rs4960987	8	87677567	T	C	0.00761382	0.529575	0.00114275	2.69153e-11	9.47817e-05	31.6665	-0.0460557	0.529575	0.0295473	0.119065
rs72801817	16	53474568	T	C	0.00825356	0.30155	0.00123903	2.71832e-11	0.000111377	37.2116	-0.0466549	0.30155	0.0295739	0.114664
rs4726070	7	151328218	A	G	0.00671285	0.608326	0.00116608	8.58183e-09	7.36788e-05	24.6155	-0.0475615	0.608326	0.0341828	0.164108
rs16828793	3	118423265	G	T	-0.00787843	0.218696	0.00138969	1.43582e-08	0.000101484	33.9059	-0.0492222	0.218696	0.0347532	0.156677
rs11771370	7	32260165	T	C	-0.00940699	0.173678	0.00152418	6.75725e-10	0.000144677	48.3389	-0.0496973	0.173678	0.0319251	0.119545
rs34190234	10	93443074	C	A	0.00671138	0.419927	0.0011702	9.74518e-09	7.36465e-05	24.6048	-0.0499738	0.419927	0.0342994	0.145119
rs9960416	18	50875875	G	A	0.00660204	0.469009	0.00114021	7.03704e-09	7.12666e-05	23.8096	-0.0510368	0.469009	0.0340175	0.133534
rs4906348	14	104089459	T	C	0.00810798	0.665303	0.00120922	2.01512e-11	0.000107483	35.9104	-0.0536611	0.665303	0.0293182	0.0672047
rs6556982	5	92201080	G	T	0.00642249	0.597273	0.0011622	3.27597e-08	6.74432e-05	22.5321	-0.0538772	0.597273	0.0356742	0.130977
rs56099375	8	77372988	T	C	0.00731818	0.243169	0.001332	3.92898e-08	8.75646e-05	29.2551	-0.0541719	0.243169	0.0359237	0.131562
rs11703948	22	38817047	G	A	0.0130102	0.103004	0.00187045	3.51641e-12	0.000276699	92.462	-0.0577256	0.103004	0.0285425	0.0431306
rs1007274	6	111200755	T	C	-0.0075876	0.214362	0.00139038	4.83994e-08	9.41301e-05	31.4488	-0.0593992	0.214362	0.0360056	0.0990001
rs1919489	4	172423136	A	G	-0.00780238	0.779903	0.00137636	1.4389e-08	9.9534e-05	33.2544	-0.0609431	0.779903	0.0347316	0.0793128
rs6676960	1	20882712	T	C	0.00983023	0.116863	0.00178138	3.425e-08	0.000157986	52.7865	-0.0611173	0.116863	0.0358656	0.088369
rs4691576	4	160485391	G	T	0.00785439	0.462948	0.00114134	5.92243e-12	0.000100865	33.6993	-0.0643172	0.462948	0.028602	0.0245318
rs969512	4	147872742	T	A	0.00836172	0.333336	0.00120888	4.62381e-12	0.000114315	38.1933	-0.064692	0.333336	0.0284414	0.0229317
rs3797699	5	109050434	G	C	-0.00670785	0.346629	0.00120214	2.40796e-08	7.35691e-05	24.5789	-0.0649865	0.346629	0.0353545	0.066042
rs2762546	10	11119838	T	C	-0.00846641	0.307437	0.00124029	8.73575e-12	0.000117195	39.1556	-0.0708228	0.307437	0.0288435	0.0140722
rs12028010	1	41764471	C	T	-0.0090857	0.23372	0.00135301	1.88105e-11	0.000134964	45.0933	-0.07113	0.23372	0.0293976	0.0155383
rs56151069	10	65677880	T	C	0.00931609	0.152326	0.00165766	1.91082e-08	0.000141895	47.4092	-0.0714053	0.152326	0.0350793	0.0417967
rs9556958	13	99100046	T	C	-0.00710566	0.526665	0.00114579	5.59835e-10	8.25531e-05	27.5806	-0.0840814	0.526665	0.0317699	0.00813112
rs2858088	4	3268710	G	A	0.00665401	0.618532	0.00117399	1.447e-08	7.23929e-05	24.1859	-0.0933336	0.618532	0.0347323	0.00720474
rs10752262	10	12395100	T	C	0.00656451	0.429844	0.00115172	1.20074e-08	7.04587e-05	23.5397	-0.117207	0.429844	0.0345628	0.00069607

## Sheet: Table S9
Table S9. Genetic predictor of qualifications (college or university degree) and their association with SSTIs
SNP	chr	pos	effect_allele	other_allele	Qualifications: College or University degree						SSTIs
					beta	eaf	se	pval	R2	F	beta	eaf	se	pval
rs77451029	5	143771986	C	T	0.0147144	0.0556526	0.00250399	4.1974e-09	0.000353909	118.272	9.39896	0.0556526	2.68445	0.000463054
rs9891803	17	31609815	T	C	-0.0069969	0.48637	0.00114271	9.18861e-10	8.00455e-05	26.7428	4.75925	0.48637	2.10093	0.0234939
rs56151069	10	65677880	T	C	0.00931609	0.152326	0.00165766	1.91082e-08	0.000141895	47.4092	4.57273	0.152326	2.55472	0.0734674
rs114460989	2	24119404	T	G	-0.016819	0.037079	0.00301331	2.38534e-08	0.000462338	154.524	3.829	0.037079	2.90743	0.187848
rs35811586	2	233743794	T	C	0.0158895	0.0569234	0.00245555	9.75888e-11	0.000412669	137.916	3.53063	0.0569234	2.12719	0.0969621
rs2858088	4	3268710	G	A	0.00665401	0.618532	0.00117399	1.447e-08	7.23929e-05	24.1859	3.36639	0.618532	2.35948	0.153652
rs10431632	14	77471693	A	G	0.00656235	0.550863	0.00116797	1.9265e-08	7.04123e-05	23.5242	3.21531	0.550863	2.25529	0.153962
rs11772108	7	54711985	T	A	0.00846954	0.276063	0.00127217	2.78869e-11	0.000117281	39.1846	3.08163	0.276063	1.90093	0.104992
rs13426183	2	44812008	A	G	0.00841567	0.212539	0.00139566	1.64259e-09	0.000115794	38.6877	2.85182	0.212539	2.13887	0.182422
rs12526814	6	98212163	C	T	0.00697156	0.569087	0.00118179	3.65721e-09	7.94668e-05	26.5494	2.56757	0.569087	2.13725	0.229618
rs11171739	12	56470625	T	C	-0.0076141	0.56641	0.00114827	3.34041e-11	9.47887e-05	31.6689	2.4691	0.56641	1.94376	0.203988
rs4906348	14	104089459	T	C	0.00810798	0.665303	0.00120922	2.01512e-11	0.000107483	35.9104	2.42971	0.665303	1.93636	0.20956
rs6704703	2	159371407	C	T	0.012289	0.927334	0.00219514	2.16686e-08	0.00024688	82.4952	2.42493	0.927334	1.87159	0.195095
rs7577926	2	4951850	T	C	0.008432	0.195809	0.00143384	4.08922e-09	0.000116244	38.838	2.3482	0.195809	2.11101	0.265984
rs12523278	5	60563907	G	A	0.010205	0.49888	0.00114625	5.46638e-19	0.00017026	56.8881	2.10681	0.49888	1.44047	0.143581
rs11711894	3	159942949	T	C	0.00757568	0.285109	0.00128561	3.80356e-09	9.38346e-05	31.3501	2.07242	0.285109	2.04602	0.311106
rs360947	4	152868527	A	G	0.00729305	0.563393	0.00115405	2.62652e-10	8.69643e-05	29.0545	2.00191	0.563393	2.02933	0.323894
rs1140892	17	79477356	T	C	0.0197586	0.0309802	0.00343068	8.44967e-09	0.000637963	213.259	1.82199	0.0309802	3.39599	0.591604
rs2109661	4	82310121	T	C	-0.00665414	0.333521	0.0012092	3.73809e-08	7.23957e-05	24.1868	1.74328	0.333521	2.4496	0.476678
rs17563464	5	26913774	A	C	-0.00945948	0.225462	0.00138582	8.75387e-12	0.000146296	48.8799	1.702	0.225462	2.24114	0.447593
rs2885198	3	143636421	G	A	-0.00687794	0.466543	0.00115019	2.23589e-09	7.7347e-05	25.8412	1.5557	0.466543	2.13727	0.46668
rs12375949	9	124617900	C	T	0.00826335	0.561019	0.00114573	5.51442e-13	0.000111641	37.2999	1.5127	0.561019	1.81524	0.404657
rs723968	9	14154231	C	T	-0.0100379	0.141959	0.00163909	9.13188e-10	0.000164731	55.0403	1.5043	0.141959	2.02234	0.456972
rs10795831	10	10943379	T	G	-0.00771068	0.207444	0.00140833	4.37663e-08	9.72084e-05	32.4774	1.47847	0.207444	2.23067	0.507465
rs11080256	17	32508782	A	G	0.00676667	0.32723	0.00121421	2.50744e-08	7.48649e-05	25.0118	1.34483	0.32723	2.37931	0.571926
rs62172156	2	144243297	C	T	0.008909	0.374979	0.00117732	3.82296e-14	0.000129766	43.3564	1.23471	0.374979	1.75104	0.48073
rs42210	5	166408788	C	G	-0.00710659	0.711159	0.00126383	1.8775e-08	8.25747e-05	27.5879	1.15386	0.711159	2.19515	0.599138
rs7965989	12	15361715	T	G	-0.00770939	0.32466	0.0012196	2.59818e-10	9.71758e-05	32.4665	1.12849	0.32466	2.03648	0.579483
rs9556958	13	99100046	T	C	-0.00710566	0.526665	0.00114579	5.59835e-10	8.25531e-05	27.5806	1.08364	0.526665	2.09692	0.605311
rs9960416	18	50875875	G	A	0.00660204	0.469009	0.00114021	7.03704e-09	7.12666e-05	23.8096	1.01484	0.469009	2.25688	0.652952
rs35617898	9	1791288	T	C	0.00846832	0.242314	0.00132661	1.7338e-10	0.000117248	39.1733	0.956506	0.242314	1.98386	0.629704
rs72829857	6	16966052	G	A	0.00968349	0.23183	0.00135231	8.04267e-13	0.000153306	51.2223	0.929417	0.23183	2.11701	0.660644
rs118083122	8	143586923	C	G	0.0279789	0.0169737	0.00468694	2.38161e-09	0.0012784	427.619	0.918549	0.0169737	1.73345	0.596183
rs12991254	2	100817933	C	T	0.0108549	0.401187	0.00116281	1.01508e-20	0.000192632	64.3646	0.902818	0.401187	1.38186	0.513541
rs9964724	18	35159124	T	C	0.0126355	0.682676	0.00122476	5.97173e-25	0.000260995	87.2128	0.894306	0.682676	1.32959	0.50119
rs10088132	8	142646105	T	C	-0.00845573	0.452808	0.0011481	1.77582e-13	0.000116899	39.0569	0.851494	0.452808	1.73847	0.624278
rs818414	16	65462287	G	A	0.00834779	0.186722	0.00146015	1.08465e-08	0.000113934	38.0661	0.826566	0.186722	2.4198	0.732664
rs6839304	4	45962844	G	A	0.00777684	0.313299	0.00123449	2.98765e-10	9.88835e-05	33.0371	0.78438	0.313299	2.08311	0.706513
rs7862560	9	135030039	T	C	0.00666312	0.342072	0.00121394	4.04837e-08	7.25912e-05	24.2522	0.780415	0.342072	2.43129	0.74822
rs10950862	7	21657572	G	T	-0.00750882	0.342609	0.00120555	4.714e-10	9.21858e-05	30.7992	0.772425	0.342609	2.01097	0.7009
rs1846228	1	216807520	A	C	-0.00693455	0.513606	0.00114235	1.27729e-09	7.86254e-05	26.2683	0.764289	0.513606	2.11982	0.71844
rs7902	11	95565288	G	A	0.00800297	0.443731	0.00114525	2.79447e-12	0.000104717	34.9863	0.762217	0.443731	1.91179	0.69012
rs9557427	13	101055584	T	C	-0.00739235	0.308434	0.00124377	2.79287e-09	8.93484e-05	29.8511	0.676375	0.308434	2.13734	0.751657
rs12637456	3	123744663	A	T	-0.00714557	0.279308	0.00127164	1.92039e-08	8.3483e-05	27.8913	0.65775	0.279308	2.21116	0.766109
rs2735421	10	103541016	G	T	-0.00965554	0.70162	0.00126114	1.92044e-14	0.000152422	50.9271	0.600691	0.70162	1.62601	0.71181
rs9357004	6	26303319	C	T	0.00971426	0.484122	0.0011375	1.34741e-17	0.000154281	51.5484	0.566178	0.484122	1.59559	0.72271
rs1914391	7	71690601	T	C	-0.00757508	0.442647	0.001147	4.00037e-11	9.38197e-05	31.3451	0.528047	0.442647	2.08579	0.800141
rs2271386	3	141712708	A	G	0.00898778	0.150909	0.00158849	1.53204e-08	0.000132071	44.1266	0.522932	0.150909	2.18074	0.810488
rs11678980	2	162101261	A	G	-0.00975602	0.463274	0.0011807	1.42692e-16	0.00015561	51.9925	0.512504	0.463274	1.55801	0.742195
rs12028010	1	41764471	C	T	-0.0090857	0.23372	0.00135301	1.88105e-11	0.000134964	45.0933	0.50629	0.23372	1.93711	0.793812
rs12359372	10	67767951	C	T	0.00717644	0.330439	0.00121858	3.88454e-09	8.42058e-05	28.1328	0.487707	0.330439	2.09017	0.815503
rs79918827	19	54945929	A	G	-0.0183549	0.0321932	0.00322837	1.30542e-08	0.000550586	184.035	0.484884	0.0321932	2.33725	0.835651
rs61527214	16	83608599	A	G	0.00661663	0.405109	0.00116243	1.25615e-08	7.15819e-05	23.9149	0.408063	0.405109	2.23679	0.855243
rs6707062	2	145707197	C	T	0.00689489	0.323554	0.00122052	1.61384e-08	7.77287e-05	25.9687	0.362587	0.323554	2.34957	0.877357
rs640177	5	88002084	A	T	-0.00934794	0.58426	0.00115851	7.11541e-16	0.000142866	47.7339	0.353019	0.58426	1.59393	0.824721
rs11773992	8	12667804	C	G	-0.00831713	0.175213	0.00150984	3.61918e-08	0.000113099	37.787	0.324631	0.175213	2.70526	0.904483
rs12203182	6	66156905	A	G	0.0083675	0.224567	0.00144601	7.1882e-09	0.000114473	38.2461	0.298775	0.224567	2.15118	0.889538
rs72801817	16	53474568	T	C	0.00825356	0.30155	0.00123903	2.71832e-11	0.000111377	37.2116	0.230204	0.30155	2.0476	0.910486
rs2447535	8	118946183	G	A	0.00744316	0.703153	0.00124782	2.44968e-09	9.05807e-05	30.2629	0.201527	0.703153	2.00184	0.919812
rs11209952	1	72837500	T	C	0.00954505	0.593345	0.00115923	1.81761e-16	0.000148954	49.7682	0.104766	0.593345	1.6134	0.948226
rs17235639	2	189086909	G	A	-0.0131127	0.0750733	0.00230858	1.34816e-08	0.000281075	93.9247	0.0762619	0.0750733	2.24973	0.972958
rs3943093	1	243458502	T	C	-0.00850429	0.321614	0.00122037	3.20627e-12	0.000118246	39.5068	0.0470351	0.321614	1.8814	0.980055
rs1998086	20	14816289	G	A	-0.00865503	0.209584	0.00140083	6.47858e-10	0.000122474	40.9197	0.0346619	0.209584	2.21836	0.987534
rs634546	10	69816709	T	C	-0.00714539	0.35207	0.00119415	2.18389e-09	8.34788e-05	27.8899	-0.013995	0.35207	2.09926	0.994681
rs13397208	2	166922023	A	C	0.00652972	0.353417	0.00119255	4.36767e-08	6.97139e-05	23.2908	-0.0306292	0.353417	2.25125	0.989145
rs7526112	1	93747683	G	T	-0.0103173	0.362046	0.00118348	2.85036e-18	0.000174027	58.147	-0.0581547	0.362046	1.48295	0.968718
rs12735232	1	6867842	C	T	0.010903	0.157624	0.00156294	3.04369e-12	0.000194343	64.9363	-0.10089	0.157624	1.75181	0.954074
rs4808787	19	18475285	G	A	0.00682168	0.364224	0.00123053	2.96401e-08	7.60869e-05	25.4201	-0.131932	0.364224	2.19887	0.952156
rs7613360	3	49916710	T	C	-0.0143747	0.397952	0.00116263	4.17254e-35	0.000337762	112.874	-0.14609	0.397952	1.12698	0.896859
rs478742	11	90148402	G	A	0.00674047	0.559036	0.00114723	4.22202e-09	7.42863e-05	24.8185	-0.148358	0.559036	2.21053	0.946491
rs2670012	8	57434276	T	C	0.00687354	0.546523	0.00115126	2.3687e-09	7.72481e-05	25.8081	-0.174583	0.546523	2.22593	0.937485
rs13033324	2	34253584	G	A	0.00716236	0.405879	0.00116035	6.72698e-10	8.38757e-05	28.0226	-0.195466	0.405879	2.09428	0.925639
rs11703948	22	38817047	G	A	0.0130102	0.103004	0.00187045	3.51641e-12	0.000276699	92.462	-0.199843	0.103004	1.99075	0.920038
rs11155821	6	152215722	C	T	0.00809818	0.633353	0.00118203	7.34176e-12	0.000107223	35.8237	-0.209924	0.633353	1.88931	0.911528
rs1536057	6	108885623	T	C	-0.00721315	0.279212	0.00126895	1.31432e-08	8.50694e-05	28.4214	-0.249544	0.279212	2.30135	0.913652
rs7779631	7	133303907	C	G	-0.0108027	0.20523	0.00141122	1.94089e-14	0.000190784	63.747	-0.268451	0.20523	1.88842	0.886956
rs11915747	3	85699040	G	C	0.0102281	0.353626	0.00119067	8.71565e-18	0.000171032	57.1459	-0.29331	0.353626	1.47633	0.842517
rs1727302	12	123632930	A	G	-0.00906251	0.754047	0.0013232	7.45418e-12	0.000134276	44.8634	-0.308965	0.754047	1.9862	0.876383
rs7988627	13	81631782	A	G	-0.00859004	0.561403	0.00115884	1.24108e-13	0.000120642	40.3075	-0.3376	0.561403	1.78113	0.849668
rs3747631	1	204587569	C	G	0.0103833	0.209356	0.00139813	1.11764e-13	0.00017626	58.8933	-0.356341	0.209356	1.69503	0.83349
rs62182993	2	212599288	A	G	-0.00909335	0.318613	0.00122256	1.02494e-13	0.000135192	45.1693	-0.3739	0.318613	1.77052	0.832747
rs67651814	20	43598154	C	G	-0.009284	0.286476	0.00126573	2.22331e-13	0.000140919	47.0832	-0.387764	0.286476	1.61568	0.81033
rs9401593	6	98549801	C	A	0.0143613	0.485525	0.00114351	3.61826e-36	0.000337133	112.663	-0.515274	0.485525	1.02358	0.614682
rs2877774	14	72440615	C	G	0.00823589	0.211703	0.00139462	3.51941e-09	0.0001109	37.0524	-0.534247	0.211703	2.01557	0.790963
rs17328524	2	60161157	T	C	-0.00660279	0.555104	0.00114761	8.74943e-09	7.12828e-05	23.815	-0.575514	0.555104	2.37778	0.808751
rs7966054	12	14551025	C	T	-0.00645699	0.567525	0.00114745	1.83265e-08	6.81697e-05	22.7749	-0.619484	0.567525	2.29209	0.786952
rs4960987	8	87677567	T	C	0.00761382	0.529575	0.00114275	2.69153e-11	9.47817e-05	31.6665	-0.630433	0.529575	1.9307	0.744023
rs12221820	11	104154558	T	C	-0.00715158	0.2695	0.00128832	2.84125e-08	8.36235e-05	27.9383	-0.657197	0.2695	2.27922	0.773084
rs1073242	13	58715219	A	G	0.0116733	0.553801	0.00116724	1.52405e-23	0.000222767	74.4359	-0.779557	0.553801	1.27642	0.541373
rs1391441	4	106128760	A	G	-0.00979383	0.688546	0.00122854	1.56711e-15	0.000156819	52.3963	-0.837262	0.688546	1.58263	0.596783
rs613872	18	53210302	T	G	-0.00934106	0.825545	0.00150113	4.89305e-10	0.000142656	47.6637	-0.845728	0.825545	2.15179	0.694294
rs2725377	8	30867562	A	G	0.00706858	0.558446	0.00114827	7.47687e-10	8.16939e-05	27.2935	-0.862974	0.558446	2.13621	0.686232
rs35518360	4	103146890	T	A	-0.0121933	0.0856468	0.0021243	9.48069e-09	0.000243051	81.2153	-0.877531	0.0856468	4.16622	0.833176
rs10138733	14	29655318	G	A	-0.00952756	0.812068	0.00145634	6.07435e-11	0.000148409	49.586	-0.902645	0.812068	1.7738	0.610839
rs4726070	7	151328218	A	G	0.00671285	0.608326	0.00116608	8.58183e-09	7.36788e-05	24.6155	-0.908705	0.608326	2.18983	0.678167
rs567203	11	28743701	C	T	0.00860209	0.676696	0.00123583	3.39469e-12	0.000120981	40.4207	-0.964882	0.676696	1.96464	0.623339
rs62063281	17	44038785	G	A	-0.0096689	0.221651	0.00137003	1.69942e-12	0.000152844	51.0681	-0.992874	0.221651	2.83383	0.726065
rs2268991	6	88183217	T	C	-0.0132875	0.0607564	0.00238824	2.64265e-08	0.000288617	96.4455	-1.05362	0.0607564	2.20508	0.632781
rs860815	5	113874137	A	G	-0.00927511	0.211541	0.00139458	2.91877e-11	0.000140649	46.993	-1.07815	0.211541	1.95146	0.580615
rs2661876	7	49874533	C	A	0.00662406	0.390397	0.00116634	1.35298e-08	7.17427e-05	23.9687	-1.11714	0.390397	2.32486	0.630858
rs8051058	16	24699511	C	T	-0.00793178	0.754322	0.0013264	2.2344e-09	0.000102863	34.3666	-1.1725	0.754322	2.25674	0.603375
rs4691576	4	160485391	G	T	0.00785439	0.462948	0.00114134	5.92243e-12	0.000100865	33.6993	-1.23498	0.462948	1.87156	0.509341
rs962490	13	31747498	A	G	0.00834479	0.202544	0.00141679	3.86705e-09	0.000113852	38.0387	-1.24629	0.202544	2.00125	0.533446
rs35649565	10	87074564	A	G	0.00763705	0.245566	0.00132533	8.30042e-09	9.53609e-05	31.8601	-1.25703	0.245566	2.10814	0.550993
rs55677194	10	115762396	G	A	0.0128252	0.0743374	0.00216907	3.36736e-09	0.000268888	89.8512	-1.27873	0.0743374	1.98048	0.518494
rs175325	20	22317310	A	T	-0.0072619	0.604999	0.00116783	5.03153e-10	8.62231e-05	28.8069	-1.3082	0.604999	2.0518	0.523745
rs549845	1	44076469	A	G	0.0118559	0.700309	0.00124213	1.37183e-21	0.000229789	76.7829	-1.3158	0.700309	1.40858	0.350236
rs9608438	22	26381681	T	C	0.00750188	0.268702	0.00129328	6.61059e-09	9.20155e-05	30.7422	-1.35966	0.268702	2.65267	0.608257
rs9826269	3	72371023	C	A	-0.00664674	0.417007	0.00115472	8.61311e-09	7.22348e-05	24.1331	-1.39918	0.417007	2.34702	0.551072
rs4810227	20	59841800	A	G	0.00866061	0.618663	0.00117948	2.09701e-13	0.000122632	40.9725	-1.42022	0.618663	1.73198	0.412216
rs10189857	2	60713235	G	A	-0.00963462	0.432196	0.00115092	5.72269e-17	0.000151762	50.7066	-1.42196	0.432196	1.52575	0.351351
rs10129035	12	84100208	C	T	-0.0076557	0.595399	0.00116439	4.87641e-11	9.58272e-05	32.0159	-1.42378	0.595399	1.9332	0.461435
rs2860049	15	47515395	T	G	-0.00818723	0.392728	0.00117048	2.66195e-12	0.000109594	36.6159	-1.42905	0.392728	1.90541	0.453255
rs1612548	7	2248472	A	G	-0.00853195	0.231221	0.00135956	3.48835e-10	0.000119016	39.7642	-1.46508	0.231221	2.32069	0.527836
rs7921305	10	133775196	A	G	0.00987456	0.25517	0.00130576	3.97009e-14	0.000159414	53.2636	-1.4988	0.25517	1.7621	0.395006
rs7582977	2	175205513	C	T	-0.010892	0.0925866	0.00197114	3.2836e-08	0.000193951	64.8053	-1.51487	0.0925866	3.67242	0.679973
rs9934839	16	1252259	G	A	-0.00705692	0.528336	0.00114181	6.39764e-10	8.14246e-05	27.2036	-1.53041	0.528336	2.09723	0.465555
rs62246015	3	71481192	T	C	0.00984658	0.31917	0.00123387	1.46487e-15	0.000158512	52.9622	-1.54368	0.31917	1.67571	0.35694
rs72979810	6	140759607	G	C	-0.0139745	0.0668077	0.00228231	9.19539e-10	0.000319223	106.676	-1.55283	0.0668077	2.00365	0.43834
rs11793831	9	23362311	T	G	0.0145667	0.416435	0.00115549	1.9797e-36	0.000346842	115.909	-1.57894	0.416435	1.01602	0.120172
rs6673646	1	171897198	C	T	-0.00641821	0.540565	0.0011429	1.95912e-08	6.73533e-05	22.5021	-1.58923	0.540565	2.29036	0.487759
rs6676960	1	20882712	T	C	0.00983023	0.116863	0.00178138	3.425e-08	0.000157986	52.7865	-1.64798	0.116863	2.22782	0.459466
rs5758922	22	43160756	C	T	-0.00648556	0.488799	0.00113834	1.2177e-08	6.87742e-05	22.9768	-1.66524	0.488799	2.29741	0.468555
rs28807201	21	20044236	C	T	0.00703247	0.286387	0.00126195	2.51033e-08	8.08614e-05	27.0154	-1.72059	0.286387	2.27516	0.449499
rs7757476	6	14711961	A	G	0.00968205	0.185024	0.00148921	7.96526e-11	0.00015326	51.2071	-1.72484	0.185024	2.41684	0.475428
rs8112975	19	18340910	G	A	-0.00815616	0.271914	0.00129842	3.3556e-10	0.000108764	36.3385	-1.75328	0.271914	2.05979	0.394664
rs680767	1	109841760	G	A	-0.00718098	0.731177	0.00128482	2.28434e-08	8.43124e-05	28.1684	-1.76856	0.731177	2.25596	0.433069
rs6559365	9	92209279	A	G	-0.00687125	0.496607	0.00113928	1.62888e-09	7.71967e-05	25.7909	-1.79007	0.496607	2.13935	0.402742
rs62036613	16	28823097	G	A	-0.00830309	0.403744	0.00115976	8.12269e-13	0.000112717	37.6595	-1.79451	0.403744	1.79451	0.317311
rs303752	18	21074255	A	G	-0.00772102	0.410146	0.00117262	4.57299e-11	9.74692e-05	32.5645	-1.80028	0.410146	1.9298	0.350879
rs56099375	8	77372988	T	C	0.00731818	0.243169	0.001332	3.92898e-08	8.75646e-05	29.2551	-1.81739	0.243169	2.48696	0.46492
rs4877151	9	82434378	T	C	0.00634434	0.552893	0.00114484	2.9982e-08	6.5812e-05	21.9871	-1.8284	0.552893	2.33279	0.433167
rs13018621	2	97582235	T	A	-0.0195962	0.0340467	0.0032315	1.32831e-09	0.000627526	209.768	-1.8473	0.0340467	2.17899	0.396563
rs2470964	7	104432661	G	C	-0.007609	0.691208	0.00123281	6.74714e-10	9.46618e-05	31.6265	-1.87935	0.691208	2.15534	0.383235
rs580241	11	66066349	A	G	0.00943416	0.76303	0.00136885	5.51061e-12	0.000145514	48.6185	-1.91856	0.76303	1.86556	0.303757
rs969512	4	147872742	T	A	0.00836172	0.333336	0.00120888	4.62381e-12	0.000114315	38.1933	-1.94936	0.333336	1.81781	0.283555
rs7561798	2	228973660	G	A	-0.00719502	0.479847	0.00113949	2.71825e-10	8.46424e-05	28.2787	-2.00138	0.479847	2.05698	0.330567
rs7260359	19	45814908	T	C	-0.00877871	0.481116	0.00114215	1.5209e-14	0.000125999	42.0975	-2.01624	0.481116	1.6859	0.231718
rs6556982	5	92201080	G	T	0.00642249	0.597273	0.0011622	3.27597e-08	6.74432e-05	22.5321	-2.02414	0.597273	2.42896	0.404657
rs59123361	1	110766454	A	G	-0.0121115	0.102511	0.00187598	1.07562e-10	0.000239802	80.1293	-2.04764	0.102511	2.60083	0.431105
rs1325604	1	74907316	A	G	-0.00874418	0.791412	0.0014063	5.04499e-10	0.00012501	41.767	-2.11569	0.791412	2.45878	0.389533
rs4731366	7	127170015	T	C	-0.00742824	0.740363	0.00130088	1.12954e-08	9.0218e-05	30.1417	-2.15394	0.740363	2.84051	0.448275
rs2762546	10	11119838	T	C	-0.00846641	0.307437	0.00124029	8.73575e-12	0.000117195	39.1556	-2.16148	0.307437	1.87801	0.249756
rs10518019	4	67959875	G	A	0.00795861	0.476713	0.00113893	2.79834e-12	0.00010356	34.5995	-2.17375	0.476713	1.89732	0.251921
rs12619354	2	194002782	C	T	-0.00760463	0.368337	0.00119209	1.7818e-10	9.45531e-05	31.5901	-2.18288	0.368337	2.03823	0.284184
rs2061245	3	108046671	A	G	-0.00667869	0.600778	0.001166	1.01801e-08	7.29309e-05	24.3656	-2.23098	0.600778	2.216	0.314052
rs3797699	5	109050434	G	C	-0.00670785	0.346629	0.00120214	2.40796e-08	7.35691e-05	24.5789	-2.25109	0.346629	2.38527	0.345297
rs4567409	11	25071432	G	A	-0.00630507	0.498937	0.0011386	3.06916e-08	6.49998e-05	21.7158	-2.4742	0.498937	2.33146	0.288588
rs2995803	4	2990864	T	C	0.00917818	0.321682	0.00121718	4.69353e-14	0.000137725	46.016	-2.48415	0.321682	1.6561	0.133614
rs2341336	3	196220799	T	C	-0.00872244	0.837563	0.00156597	2.54947e-08	0.000124389	41.5596	-2.59102	0.837563	2.05218	0.206744
rs4540171	5	124304784	G	C	-0.00690811	0.666778	0.00120669	1.03631e-08	7.8027e-05	26.0684	-2.59116	0.666778	2.33059	0.266224
rs10942580	5	89216233	T	C	0.00978101	0.145551	0.00161219	1.3053e-09	0.000156408	52.2592	-2.63776	0.145551	2.77068	0.341082
rs2545795	5	176887106	C	A	-0.0065099	0.564096	0.00114882	1.45764e-08	6.92914e-05	23.1496	-2.64213	0.564096	2.27346	0.24517
rs9324380	1	98461132	C	G	0.0118278	0.875375	0.00172411	6.88494e-12	0.000228702	76.4193	-2.73931	0.875375	1.72475	0.112233
rs4983187	14	27179592	T	G	-0.0106826	0.798555	0.00142129	5.65718e-14	0.000186566	62.3375	-2.91128	0.798555	1.92837	0.131118
rs10515044	17	51692084	T	C	0.00629586	0.461186	0.00114633	3.97301e-08	6.48101e-05	21.6524	-2.93844	0.461186	2.35075	0.2113
rs1455349	2	199497285	G	A	-0.00646588	0.462483	0.00115045	1.90761e-08	6.83575e-05	22.8376	-3.07769	0.462483	2.28894	0.178756
rs10801826	1	91206578	T	C	-0.0105964	0.369813	0.00118043	2.80285e-19	0.000183568	61.3355	-3.1237	0.369813	1.40614	0.0263187
rs12779657	10	107568152	T	C	0.00754038	0.245256	0.00134689	2.16576e-08	9.29622e-05	31.0586	-3.20939	0.245256	2.25453	0.154583
rs34190234	10	93443074	C	A	0.00671138	0.419927	0.0011702	9.74518e-09	7.36465e-05	24.6048	-3.29291	0.419927	2.20521	0.135374
rs997779	4	176936038	C	A	-0.00849249	0.208476	0.00140315	1.4283e-09	0.000117918	39.3972	-3.37946	0.208476	2.02532	0.0951958
rs28624826	4	757758	T	C	0.0135538	0.0580266	0.00243392	2.56791e-08	0.000300298	100.35	-3.51931	0.0580266	1.75597	0.0450485
rs11771370	7	32260165	T	C	-0.00940699	0.173678	0.00152418	6.75725e-10	0.000144677	48.3389	-3.55055	0.173678	2.22175	0.110024
rs16828793	3	118423265	G	T	-0.00787843	0.218696	0.00138969	1.43582e-08	0.000101484	33.9059	-3.65555	0.218696	2.08163	0.0790718
rs76076331	2	10977585	T	C	0.00992852	0.123782	0.0017403	1.16391e-08	0.000161161	53.8474	-3.66621	0.123782	1.87339	0.0503487
rs783562	9	23823399	A	G	-0.00707834	0.368628	0.00118267	2.16556e-09	8.19196e-05	27.369	-3.70143	0.368628	2.07676	0.0746982
rs11514731	7	2051503	G	C	0.0107464	0.179049	0.00148689	4.93174e-13	0.000188801	63.0843	-3.70357	0.179049	1.51679	0.0146176
rs6735842	2	186109364	C	T	0.00628153	0.561833	0.00114811	4.47353e-08	6.45154e-05	21.5539	-3.77297	0.561833	2.35611	0.109299
rs1812587	5	62991802	T	G	-0.00725041	0.45586	0.00114651	2.55399e-10	8.59505e-05	28.7158	-3.82047	0.45586	2.05506	0.0630186
rs2083440	11	12865839	T	C	0.00730088	0.677509	0.00121955	2.14566e-09	8.71511e-05	29.1169	-3.94473	0.677509	2.32849	0.0902429
rs7257285	19	32981166	G	C	0.00856219	0.819933	0.00148231	7.64592e-09	0.000119861	40.0466	-3.97095	0.819933	2.27745	0.0812307
rs10752262	10	12395100	T	C	0.00656451	0.429844	0.00115172	1.20074e-08	7.04587e-05	23.5397	-4.32629	0.429844	2.30025	0.0599999
rs62507575	8	66478721	T	C	0.00633671	0.5335	0.00114003	2.72502e-08	6.56538e-05	21.9343	-4.63963	0.5335	2.31982	0.0455003
rs38857	7	116365413	C	T	0.00695641	0.7094	0.00126053	3.41901e-08	7.91219e-05	26.4342	-5.00258	0.7094	2.45816	0.041842
rs34811474	4	25408838	A	G	0.00798638	0.231875	0.00134727	3.07263e-09	0.000104283	34.8414	-5.1713	0.231875	2.20375	0.018946
rs1333380	13	62626953	A	G	-0.00717863	0.259209	0.00130453	3.73964e-08	8.42572e-05	28.15	-5.18205	0.259209	2.14526	0.01571
rs2269423	6	32145707	C	A	-0.00757715	0.621803	0.00117381	1.08253e-10	9.3871e-05	31.3622	-5.4506	0.621803	2.12481	0.0103111
rs1007274	6	111200755	T	C	-0.0075876	0.214362	0.00139038	4.83994e-08	9.41301e-05	31.4488	-7.11687	0.214362	2.30639	0.00203064
rs6429911	2	142347113	C	T	0.0119095	0.915582	0.00204699	5.95909e-09	0.000231871	77.4787	-7.43944	0.915582	2.36786	0.00167887
rs1919489	4	172423136	A	G	-0.00780238	0.779903	0.00137636	1.4389e-08	9.9534e-05	33.2544	-7.88221	0.779903	2.56332	0.00210503

## Sheet: Table S10
Table S10. MR Steiger test of educational attainment and risk of infectious diseases
Exposure	Outcomes	snp_r2.exposure	snp_r2.outcome	correct_causal_direction	steiger_pval
Years of schooling	Sepsis	0.0200406	0.000690036	TRUE	0
	Pneumonia	0.0200406	0.000885491	TRUE	0
	UTI	0.019818	0.000722685	TRUE	0
	SSTIs	0.0202693	0.0015298	TRUE	0
Qualifications: college or university degree	Sepsis	0.0237631	0.000367953	TRUE	0
	Pneumonia	0.0237631	0.000588514	TRUE	0
	UTI	0.0234406	0.000451653	TRUE	0
	SSTIs	0.0241468	0.00100625	TRUE	0

[truncated: 1 more sheets: Table S11]
